# Supplementary material for: (Acetonitrile-κN)penta­carbonyl­tungsten(0)
Source: Acta Crystallogr Sect E Struct Rep Online. 2011 May 20;67(Pt 6):m772. doi: 10.1107/S1600536811017879 (PMC3120401; doi:10.1107/S1600536811017879)
Supplement: Supplementary file 2 [file e-67-0m772-Isup2.hkl]

# 
# h,k,l, Fc-squared, Fo-squared, sigma(Fo-squared) and status flag 
# 
data_I
_shelx_title (Acetonitrile-\kN)pentacarbonyltungsten(0) 
_shelx_refln_list_code          4 
_shelx_F_calc_maximum      447.24 
_exptl_crystal_F_000       664.00 
_reflns_d_resolution_high  0.7996 
 
loop_ 
 _symmetry_equiv_pos_as_xyz 
 'x, y, z' 
 '-x+1/2, y+1/2, -z+1/2' 
 '-x, -y, -z' 
 'x-1/2, -y-1/2, z-1/2' 
 
_cell_length_a     5.6485 
_cell_length_b    13.6231 
_cell_length_c    12.8642 
_cell_angle_alpha  90.000 
_cell_angle_beta  101.883 
_cell_angle_gamma  90.000 
 
_shelx_F_squared_multiplier     1.000 
 
loop_ 
 _refln_index_h 
 _refln_index_k 
 _refln_index_l 
 _refln_F_squared_calc 
 _refln_F_squared_meas 
 _refln_F_squared_sigma 
 _refln_observed_status 
   2   0   0      447.70      434.04     41.92 o 
   4   0   0    39153.68    37768.11    740.98 o 
   6   0   0        6.90       12.09     20.76 o 
   1   1   0    16702.74    17777.84    196.90 o 
   2   1   0    16508.78    16887.85    235.82 o 
   3   1   0    12449.10    12120.53    181.23 o 
   4   1   0      191.78      166.60     17.25 o 
   5   1   0     4485.16     4261.40     90.30 o 
   6   1   0     5969.73     5876.70    120.56 o 
   0   2   0       60.24        6.71      6.25 o 
   1   2   0    36148.58    38427.94    419.22 o 
   2   2   0        9.19       -7.69      7.69 o 
   3   2   0    14530.32    14485.55    212.17 o 
   4   2   0       25.62       37.53     10.95 o 
   5   2   0    14851.19    14871.47    234.45 o 
   6   2   0        1.92        3.34     14.13 o 
   1   3   0    14877.49    15461.21    174.43 o 
   2   3   0    52513.60    55820.56    610.22 o 
   3   3   0    11990.90    11552.92    153.61 o 
   4   3   0       39.41       36.02     12.95 o 
   5   3   0     5057.50     4845.21     98.93 o 
   6   3   0     5040.56     5215.44    165.06 o 
   0   4   0    62632.66    65641.09   1016.04 o 
   1   4   0      231.05      272.76     11.89 o 
   2   4   0      387.81      391.88     12.93 o 
   3   4   0       34.20       49.66      8.68 o 
   4   4   0    25321.75    24663.29    409.15 o 
   5   4   0        8.02        6.77     13.47 o 
   6   4   0       64.54       87.33     24.79 o 
   1   5   0     7527.20     7602.95    105.65 o 
   2   5   0    21619.80    22373.80    254.83 o 
   3   5   0    16671.49    16444.98    194.69 o 
   4   5   0       33.59       47.55     13.80 o 
   5   5   0     2236.43     2201.51     82.36 o 
   6   5   0     2428.45     2697.70    112.99 o 
   0   6   0      135.52      164.30     14.65 o 
   1   6   0    17221.44    17594.43    227.42 o 
   2   6   0       27.85       27.82      8.35 o 
   3   6   0    23616.79    23595.76    302.92 o 
   4   6   0       49.87       77.58     16.36 o 
   5   6   0     7738.76     7621.00    162.74 o 
   6   6   0        2.08       38.90     25.45 o 
   1   7   0     7020.22     7061.79    105.20 o 
   2   7   0    15203.22    15078.86    202.19 o 
   3   7   0     8600.05     8657.96    138.59 o 
   4   7   0      111.10      134.95     22.53 o 
   5   7   0     2068.27     1987.42     90.92 o 
   6   7   0     3753.30     4033.13    148.68 o 
   0   8   0    63961.53    65872.77   1077.93 o 
   1   8   0       33.76       35.37      8.53 o 
   2   8   0        5.91       35.26      8.75 o 
   3   8   0        4.72       18.72      8.34 o 
   4   8   0    17957.61    17525.92    393.04 o 
   5   8   0       74.30       71.46     34.54 o 
   6   8   0        2.14       12.94     24.01 o 
   1   9   0     8942.52     8398.78    232.84 o 
   2   9   0    15395.98    15151.10    237.03 o 
   3   9   0     5337.13     5315.17     92.58 o 
   4   9   0      105.53      166.76     33.75 o 
   5   9   0     4031.65     4147.47    146.91 o 
   0  10   0       23.98       83.33     34.25 o 
   1  10   0    14217.68    13769.46    520.24 o 
   2  10   0       61.66       71.46     12.71 o 
   3  10   0     5670.97     5767.32    113.86 o 
   4  10   0       51.74       64.88     41.72 o 
   5  10   0     8506.29     8484.99    451.99 o 
   1  11   0     5848.22     5938.78    116.72 o 
   2  11   0    10563.69    10599.44    161.19 o 
   3  11   0     4664.79     4717.31    101.40 o 
   4  11   0        1.49       28.09     22.32 o 
   5  11   0     2147.19     2282.09    116.61 o 
   0  12   0    38318.68    38178.34    785.12 o 
   1  12   0       47.80       61.78     15.36 o 
   2  12   0      144.93      165.48     24.91 o 
   3  12   0       13.63       19.72     23.11 o 
   4  12   0    14998.95    15083.21    363.92 o 
   1  13   0     3283.11     3079.73     92.99 o 
   2  13   0     6664.61     6724.91    205.54 o 
   3  13   0     5395.74     5617.16    238.54 o 
   4  13   0       43.43       53.38     26.94 o 
   0  14   0      187.15      182.73     33.68 o 
   1  14   0     7853.62     7463.00    171.64 o 
   2  14   0        6.70       32.91     22.65 o 
   3  14   0     6949.68     7329.89    219.79 o 
   1  15   0     2772.53     2784.45     93.31 o 
   2  15   0     8865.69     8496.82    196.19 o 
   3  15   0     2717.77     2880.67    124.17 o 
   0  16   0    12064.29    12054.15    444.61 o 
   1  16   0       98.47       56.42     26.43 o 
   2  16   0        8.85       35.75     20.06 o 
  -5   0   1     6911.31     6836.13    178.62 o 
  -3   0   1    41993.02    42182.12    810.87 o 
  -1   0   1    16467.82    17492.44    711.98 o 
   1   0   1    62898.96    65784.55   1523.84 o 
   3   0   1     6759.83     6290.31    148.14 o 
   5   0   1    15006.99    14693.65    326.76 o 
  -6   1   1     6454.73     6599.97    131.19 o 
  -5   1   1     9664.10     9233.01    158.63 o 
  -4   1   1     1350.11     1256.15     38.83 o 
  -3   1   1     6872.54     6843.14    111.66 o 
  -2   1   1     5159.66     5167.74     72.02 o 
  -1   1   1    21564.78    22824.25    305.88 o 
   0   1   1     3992.42     4390.90     91.13 o 
   1   1   1     9840.70    10253.68    142.60 o 
   2   1   1    22459.30    21956.15    302.30 o 
   3   1   1    10370.23     9904.34    152.61 o 
   4   1   1     2059.85     1945.38     50.15 o 
   5   1   1     1769.82     1732.39     52.10 o 
   6   1   1     6369.90     6544.59    168.71 o 
  -6   2   1      768.48      809.46     42.21 o 
  -5   2   1        2.53        2.42     12.06 o 
  -4   2   1    25173.46    24897.21    373.62 o 
  -3   2   1       43.20       54.75     10.64 o 
  -2   2   1     2317.55     2263.10     33.97 o 
  -1   2   1        8.26        6.03      5.78 o 
   0   2   1    77008.33    73844.79    897.80 o 
   1   2   1        5.40        8.32      6.14 o 
   2   2   1     5898.31     5567.86     88.56 o 
   3   2   1       18.67       22.74      8.14 o 
   4   2   1    26285.58    25566.00    365.92 o 
   5   2   1        3.52       19.85     12.85 o 
   6   2   1     1593.60     1612.02     54.82 o 
  -6   3   1     4270.23     4216.19    111.21 o 
  -5   3   1    10291.08    10041.01    170.52 o 
  -4   3   1     1089.50     1027.00     35.08 o 
  -3   3   1     4652.06     4549.39     62.44 o 
  -2   3   1    23597.52    23949.09    268.74 o 
  -1   3   1    41856.71    44734.89    538.65 o 
   0   3   1      390.49      415.01     14.51 o 
   1   3   1     3278.86     3197.79     42.49 o 
   2   3   1    47773.63    48916.76    654.59 o 
   3   3   1    18399.39    18031.69    230.39 o 
   4   3   1     1546.25     1519.05     43.18 o 
   5   3   1     1766.99     1724.63     73.32 o 
   6   3   1     6074.02     6010.29    208.62 o 
  -6   4   1        0.55       11.29     19.92 o 
  -5   4   1     6161.75     6079.31    146.99 o 
  -4   4   1        0.58       17.05     14.01 o 
  -3   4   1    30915.22    30972.24    349.29 o 
  -2   4   1      155.52      151.81      9.38 o 
  -1   4   1    25054.27    26615.25    296.30 o 
   0   4   1        3.47       -5.22      5.22 o 
   1   4   1     9886.63     9791.53    128.34 o 
   2   4   1       39.13       34.59      6.13 o 
   3   4   1    11426.69    11507.50    153.86 o 
   4   4   1        1.73        9.35     13.61 o 
   5   4   1    11339.86    11286.75    217.34 o 
   6   4   1        0.11       48.47     24.95 o 
  -6   5   1     4904.24     4768.02    121.65 o 
  -5   5   1     3885.91     3547.74     97.29 o 
  -4   5   1      873.72      857.00     38.52 o 
  -3   5   1     7545.52     7486.79     97.74 o 
  -2   5   1    18861.95    18500.59    236.81 o 
  -1   5   1    17138.79    17770.96    226.18 o 
   0   5   1     2104.23     2036.94     32.49 o 
   1   5   1     4164.16     4081.89     63.81 o 
   2   5   1    24306.33    24406.42    276.78 o 
   3   5   1    15814.75    15607.89    357.24 o 
   4   5   1     2036.31     1873.79     57.43 o 
   5   5   1     1374.12     1267.85     69.51 o 
   6   5   1     3757.88     4045.54    148.01 o 
  -6   6   1      619.38      635.70     61.51 o 
  -5   6   1       12.43       29.37     16.06 o 
  -4   6   1    21683.11    21616.09    370.78 o 
  -3   6   1       21.05       30.48      8.35 o 
  -2   6   1     2051.97     2048.39     58.30 o 
  -1   6   1       42.87       38.73      8.20 o 
   0   6   1    69341.04    70293.63    768.68 o 
   1   6   1       39.37       32.76      8.12 o 
   2   6   1     2596.96     2459.13     39.77 o 
   3   6   1        7.37       18.30      6.75 o 
   4   6   1    37494.88    36855.70    851.72 o 
   5   6   1       19.23       15.96     38.18 o 
   6   6   1     1168.60     1337.44    109.82 o 
  -6   7   1     4268.88     4575.69    159.08 o 
  -5   7   1     5994.85     5778.16    135.14 o 
  -4   7   1      347.87      387.58     31.07 o 
  -3   7   1     6660.17     6516.58    117.99 o 
  -2   7   1     9051.04     8949.53    128.99 o 
  -1   7   1    15254.61    15273.29    203.09 o 
   0   7   1      494.89      528.39     15.85 o 
   1   7   1     5634.65     5702.43     88.98 o 
   2   7   1    14577.60    14877.83    200.49 o 
   3   7   1    10483.74    10531.51    198.80 o 
   4   7   1     1341.18     1320.77     68.46 o 
   5   7   1     1198.30     1189.40     77.25 o 
   6   7   1     3468.40     3806.63    144.21 o 
  -6   8   1        9.23       19.13     27.26 o 
  -5   8   1     5568.75     5175.01    164.16 o 
  -4   8   1      183.47      199.64     24.91 o 
  -3   8   1    14055.63    14033.06    195.09 o 
  -2   8   1       12.03       22.70      8.65 o 
  -1   8   1    13221.78    13053.28    179.19 o 
   0   8   1      162.97      158.54     11.46 o 
   1   8   1    21312.40    21785.42    283.63 o 
   2   8   1        9.63       19.73      8.37 o 
   3   8   1     5704.19     5615.96     93.44 o 
   4   8   1       66.43       77.74     25.70 o 
   5   8   1    11492.19    11589.51    295.93 o 
  -5   9   1     8272.19     7935.75    476.19 o 
  -4   9   1      455.87      535.85     45.25 o 
  -3   9   1     1921.11     1818.46     45.70 o 
  -2   9   1    10275.92    10055.05    148.12 o 
  -1   9   1    17369.84    17883.10    467.50 o 
   0   9   1     1953.19     1911.52     46.38 o 
   1   9   1     3587.93     3503.23     65.51 o 
   2   9   1    21096.09    21977.59    291.65 o 
   3   9   1     5975.02     5922.48    114.01 o 
   4   9   1     1071.72     1085.07     67.13 o 
   5   9   1     1678.50     1787.62     92.28 o 
  -5  10   1       83.08      127.91     34.69 o 
  -4  10   1    14570.71    14805.06    347.62 o 
  -3  10   1      166.41      144.69     16.56 o 
  -2  10   1      547.91      615.54     27.74 o 
  -1  10   1      260.79      241.00     18.40 o 
   0  10   1    33625.31    34065.95    566.36 o 
   1  10   1       71.72       66.08     11.87 o 
   2  10   1     2099.11     1931.52     78.92 o 
   3  10   1       49.81       49.23     14.06 o 
   4  10   1    12105.22    12080.78    301.44 o 
   5  10   1       16.46       69.75     28.91 o 
  -5  11   1     4443.07     4468.76    306.34 o 
  -4  11   1      775.31      719.36     61.13 o 
  -3  11   1     3057.62     2958.95     74.36 o 
  -2  11   1     4593.92     4679.09    122.41 o 
  -1  11   1    10103.66    10014.88    173.08 o 
   0  11   1      675.86      757.07     41.41 o 
   1  11   1     3458.89     3304.90     92.49 o 
   2  11   1     7461.91     7383.53    136.56 o 
   3  11   1     7712.06     7415.73    279.52 o 
   4  11   1      495.19      528.34     57.44 o 
   5  11   1      958.98     1169.51     84.42 o 
  -4  12   1       58.00       75.52     27.40 o 
  -3  12   1    15971.32    16044.69    259.91 o 
  -2  12   1       12.05       60.87     15.63 o 
  -1  12   1     5640.55     5546.00    114.08 o 
   0  12   1       83.21       77.63     17.30 o 
   1  12   1    13825.41    13660.91    264.43 o 
   2  12   1       14.09       18.84     15.26 o 
   3  12   1     3682.87     3738.12     90.41 o 
   4  12   1       25.22       -0.84     24.57 o 
  -4  13   1      363.25      438.25     52.74 o 
  -3  13   1     1716.28     1714.74     68.50 o 
  -2  13   1     7640.49     7151.08    271.38 o 
  -1  13   1     4745.88     4628.09    103.59 o 
   0  13   1      834.05      792.15     47.34 o 
   1  13   1      993.03      974.14     54.06 o 
   2  13   1     8441.83     8229.29    184.59 o 
   3  13   1     5111.03     5123.23    170.31 o 
   4  13   1      800.43      975.42     75.32 o 
  -3  14   1       88.75       89.58     29.11 o 
  -2  14   1     1344.31     1384.87     68.55 o 
  -1  14   1      156.68      148.27     22.40 o 
   0  14   1    11267.60    10638.37    223.65 o 
   1  14   1      160.69      137.24     30.45 o 
   2  14   1     1380.66     1391.17     63.61 o 
   3  14   1        0.35       25.57     25.42 o 
  -3  15   1     1538.98     1565.80     86.59 o 
  -2  15   1     4921.73     5001.27    135.73 o 
  -1  15   1     6684.18     6198.01    190.15 o 
   0  15   1       94.86      108.22     24.75 o 
   1  15   1     1103.18     1164.74     61.68 o 
   2  15   1     6423.10     6431.17    294.40 o 
   3  15   1     5182.56     5409.97    184.75 o 
  -2  16   1        9.91       42.37     23.37 o 
  -1  16   1     2625.87     2417.10    109.18 o 
   0  16   1      142.25      161.72     35.70 o 
   1  16   1     5308.04     5530.84    217.35 o 
   2  16   1       23.17       36.76     21.26 o 
   0  17   1      917.88      956.63    154.60 o 
  -6   0   2     4154.66     3943.59    131.37 o 
  -4   0   2    29946.45    29936.10    597.96 o 
  -2   0   2    10020.64    10208.58    211.54 o 
   0   0   2    61325.74    62749.35   1170.99 o 
   2   0   2    12882.40    13257.78    268.94 o 
   4   0   2    21440.85    21452.87    624.30 o 
   6   0   2     5417.76     5669.71    167.72 o 
  -7   1   2      380.68      371.27     33.74 o 
  -6   1   2     7446.44     7178.05    139.88 o 
  -5   1   2    11930.13    11186.99    185.71 o 
  -4   1   2     3830.76     3553.59     85.33 o 
  -3   1   2     1909.19     1814.00     34.46 o 
  -2   1   2     8523.38     8540.24    112.77 o 
  -1   1   2    40142.07    43134.59    664.98 o 
   0   1   2    12442.74    13450.44    214.30 o 
   1   1   2     2769.89     2940.22     63.66 o 
   2   1   2    14737.48    14590.15    207.44 o 
   3   1   2    11041.23    10667.23    163.14 o 
   4   1   2     4205.86     4060.44     81.63 o 
   5   1   2      552.32      558.62     39.82 o 
   6   1   2     5161.93     5228.39    140.19 o 
  -6   2   2        3.73       -9.37     14.55 o 
  -5   2   2     2325.37     2120.84     58.62 o 
  -4   2   2        0.12        7.03      9.07 o 
  -3   2   2    30663.85    30674.45    378.74 o 
  -2   2   2       14.95       18.62      5.72 o 
  -1   2   2     7082.84     7325.14    124.97 o 
   0   2   2        4.74       18.94     11.10 o 
   1   2   2    43848.70    46560.04    619.44 o 
   2   2   2       18.88       27.79      7.13 o 
   3   2   2     1945.85     1773.09     42.57 o 
   4   2   2        1.31       27.12     13.22 o 
   5   2   2    11404.31    11198.84    305.06 o 
   6   2   2        2.22       15.16     22.26 o 
  -6   3   2     5747.01     5720.06    137.36 o 
  -5   3   2    11937.63    11356.90    187.46 o 
  -4   3   2     4176.28     3981.27     97.84 o 
  -3   3   2      970.22     1010.25     31.18 o 
  -2   3   2    17648.85    18309.62    258.07 o 
  -1   3   2    86023.08    88782.89   1059.30 o 
   0   3   2     5494.87     5629.58     98.23 o 
   1   3   2       39.93       49.21      7.53 o 
   2   3   2    22950.03    23137.47    319.89 o 
   3   3   2    23396.59    23442.37    331.02 o 
   4   3   2     3929.23     3954.29     93.42 o 
   5   3   2      351.88      314.62     31.65 o 
   6   3   2     5492.75     5649.11    174.07 o 
  -6   4   2     1815.76     1788.36     67.14 o 
  -5   4   2        6.27        4.87     17.20 o 
  -4   4   2    23002.91    22308.02    323.13 o 
  -3   4   2        0.49       23.78      7.27 o 
  -2   4   2    16418.85    16936.19    216.44 o 
  -1   4   2      182.64      155.22      8.77 o 
   0   4   2    13549.65    13883.46    177.51 o 
   1   4   2        3.01       -5.47      5.47 o 
   2   4   2    14792.85    14817.60    189.39 o 
   3   4   2       56.58       60.62      7.95 o 
   4   4   2    18859.46    18892.64    326.11 o 
   5   4   2        0.29       20.35     21.38 o 
   6   4   2     4418.24     4473.27    152.49 o 
  -6   5   2     5582.53     5462.13    134.83 o 
  -5   5   2     7236.16     6863.97    149.21 o 
  -4   5   2     2655.08     2505.61     99.40 o 
  -3   5   2     1309.48     1284.16     30.67 o 
  -2   5   2    17527.12    18230.06    234.10 o 
  -1   5   2    41390.59    42903.77    473.51 o 
   0   5   2     4632.81     4446.84     67.51 o 
   1   5   2      766.92      759.82     18.12 o 
   2   5   2    11045.22    10791.45    143.23 o 
   3   5   2    18707.51    18849.42    242.24 o 
   4   5   2     4309.31     4321.91    132.61 o 
   5   5   2      404.99      375.54     54.42 o 
   6   5   2     2378.54     2684.48    140.72 o 
  -6   6   2       13.19       22.51     17.34 o 
  -5   6   2     1481.32     1484.65     57.52 o 
  -4   6   2       32.81       40.66     14.56 o 
  -3   6   2    49669.94    48423.29   1021.66 o 
  -2   6   2      138.23      126.89     15.54 o 
  -1   6   2     2240.96     2154.18     36.83 o 
   0   6   2       11.04        4.47      5.88 o 
   1   6   2    50568.61    51597.36    570.55 o 
   2   6   2        8.72       14.72      4.71 o 
   3   6   2     1198.80     1127.33     56.70 o 
   4   6   2        0.49       17.55     19.81 o 
   5   6   2    11078.14    10979.78    355.35 o 
   6   6   2        6.90       31.66     27.42 o 
  -6   7   2     5361.38     5403.56    176.87 o 
  -5   7   2     7187.21     6792.58    152.41 o 
  -4   7   2     2628.26     2610.58     86.70 o 
  -3   7   2     1231.49     1268.79     33.94 o 
  -2   7   2    11954.14    11908.30    164.85 o 
  -1   7   2    22852.24    23176.15    267.07 o 
   0   7   2     7075.77     6988.61    102.89 o 
   1   7   2      347.72      352.08     17.85 o 
   2   7   2    11377.04    11086.92    155.60 o 
   3   7   2    10022.82    10301.36    205.63 o 
   4   7   2     4171.64     4128.96    177.92 o 
   5   7   2      162.33      239.43     39.63 o 
   6   7   2     3733.67     3807.79    171.33 o 
  -6   8   2     1935.22     1957.85     98.65 o 
  -5   8   2        0.32       20.67     16.92 o 
  -4   8   2    21710.04    21304.90    694.56 o 
  -3   8   2      211.12      209.90     17.29 o 
  -2   8   2     7300.40     7262.32    111.90 o 
  -1   8   2        4.20       23.83     11.85 o 
   0   8   2    22437.63    22823.29    294.42 o 
   1   8   2      179.51      199.87     15.09 o 
   2   8   2    10496.60    10509.90    151.85 o 
   3   8   2        2.82        0.63     14.70 o 
   4   8   2     8962.33     9028.92    237.00 o 
   5   8   2      106.89      182.86     45.96 o 
  -5   9   2    11159.47    11127.92    286.23 o 
  -4   9   2     3551.15     3512.82     96.37 o 
  -3   9   2      691.12      696.11     28.24 o 
  -2   9   2     4997.53     4955.70     97.73 o 
  -1   9   2    30216.08    30967.02    395.53 o 
   0   9   2     4406.38     4090.55    125.26 o 
   1   9   2      863.24      775.70     41.38 o 
   2   9   2    11663.42    11114.95    446.20 o 
   3   9   2    11115.68    11226.55    245.90 o 
   4   9   2     1342.99     1348.71     74.85 o 
   5   9   2      190.97      191.26     38.09 o 
  -5  10   2     1597.98     1482.30     82.28 o 
  -4  10   2       38.15       70.16     20.28 o 
  -3  10   2    14299.38    14270.39    228.95 o 
  -2  10   2       19.83       41.61     17.00 o 
  -1  10   2     2357.05     2296.79     68.59 o 
   0  10   2       57.38       42.61     13.35 o 
   1  10   2    25949.28    26438.89    386.63 o 
   2  10   2       82.41       77.71     15.16 o 
   3  10   2      481.34      464.58     31.08 o 
   4  10   2       53.87       64.77     26.31 o 
   5  10   2     7006.00     7720.74    576.18 o 
  -5  11   2     4798.50     4680.24    161.41 o 
  -4  11   2     2022.90     2088.46    179.40 o 
  -3  11   2      481.88      488.77     28.66 o 
  -2  11   2     8002.91     7476.10    129.06 o 
  -1  11   2    10308.06     9901.90    172.30 o 
   0  11   2     4710.92     4474.50     95.64 o 
   1  11   2      442.43      406.36     35.07 o 
   2  11   2     7638.66     7772.75    143.95 o 
   3  11   2     5190.63     5397.19    113.52 o 
   4  11   2     2791.58     2882.84    118.16 o 
   5  11   2      328.79      400.29     54.33 o 
  -5  12   2       12.96       -7.48     38.77 o 
  -4  12   2     8954.29     8999.29    243.02 o 
  -3  12   2       66.03       58.52     15.50 o 
  -2  12   2     5224.78     5063.32    152.07 o 
  -1  12   2       38.87       22.69     13.19 o 
   0  12   2    13882.04    13624.86    559.48 o 
   1  12   2       75.96       79.56     20.75 o 
   2  12   2     5010.60     5098.81    129.84 o 
   3  12   2        5.30       28.59     18.55 o 
   4  12   2    10065.80     9928.06    270.61 o 
  -4  13   2      799.22      883.29     69.18 o 
  -3  13   2      533.27      510.79     41.99 o 
  -2  13   2     5326.85     5314.31    115.59 o 
  -1  13   2    11727.00    11412.74    207.55 o 
   0  13   2     1054.20     1000.06     61.20 o 
   1  13   2      508.27      517.98     48.77 o 
   2  13   2     3348.85     3264.46    100.43 o 
   3  13   2     7672.73     7876.14    232.91 o 
   4  13   2     1170.46     1266.99     83.26 o 
  -4  14   2       78.03      141.12     55.50 o 
  -3  14   2    10562.66    10903.79    284.28 o 
  -2  14   2       12.84       30.29     18.74 o 
  -1  14   2     1313.26     1276.69     58.89 o 
   0  14   2      107.35      125.02     25.83 o 
   1  14   2     8489.49     8522.01    316.45 o 
   2  14   2       99.80      111.38     24.93 o 
   3  14   2      836.84      955.54     77.85 o 
  -3  15   2      341.58      299.54     44.56 o 
  -2  15   2     5475.16     5210.82    170.26 o 
  -1  15   2     8882.54     9000.58    273.61 o 
   0  15   2     1717.57     1668.18     70.88 o 
   1  15   2       37.17       57.38     21.52 o 
   2  15   2     5135.56     5196.86    142.25 o 
  -2  16   2     2259.94     2038.86    108.15 o 
  -1  16   2       50.21       71.46     26.91 o 
   0  16   2     5685.35     5800.31    152.67 o 
   1  16   2      159.44      192.11     44.17 o 
   2  16   2     2240.26     2200.52     87.00 o 
  -7   0   3     5146.85     5278.70    171.84 o 
  -5   0   3        1.60        9.09     23.52 o 
  -3   0   3    42070.13    41386.50    798.63 o 
  -1   0   3       91.00       49.20     15.75 o 
   1   0   3   200021.39   196165.33   3678.99 o 
   3   0   3      739.62      660.67     35.11 o 
   5   0   3    18598.76    19507.60    421.93 o 
  -7   1   3       30.79       75.91     23.08 o 
  -6   1   3     5490.33     5442.54    119.88 o 
  -5   1   3    12389.35    12160.69    200.13 o 
  -4   1   3     7642.51     7522.17    133.60 o 
  -3   1   3       60.64       62.87      7.12 o 
  -2   1   3    20464.25    21129.51    340.50 o 
  -1   1   3    27890.38    30944.43    596.97 o 
   0   1   3    12739.16    13444.61    186.99 o 
   1   1   3      248.21      230.61     11.76 o 
   2   1   3    12697.70    12752.29    185.45 o 
   3   1   3    15775.80    16018.54    235.26 o 
   4   1   3     5192.92     4948.61     94.86 o 
   5   1   3      154.01      197.60     22.08 o 
   6   1   3     2634.72     2593.28    106.32 o 
  -7   2   3       22.74       65.67     22.53 o 
  -6   2   3     5395.32     5397.42    134.36 o 
  -5   2   3       14.39       18.70     12.58 o 
  -4   2   3    24101.15    23847.88    344.71 o 
  -3   2   3       27.60       19.40      7.07 o 
  -2   2   3    23683.88    23743.60    380.93 o 
  -1   2   3       63.67       17.00     10.53 o 
   0   2   3    28282.53    30359.11    476.64 o 
   1   2   3       24.12       -5.56      5.56 o 
   2   2   3    27679.25    27228.27    374.70 o 
   3   2   3       55.10       72.58     10.81 o 
   4   2   3     6641.90     6592.48    117.28 o 
   5   2   3        6.38       18.10     25.14 o 
   6   2   3    10031.01    10561.14    271.96 o 
  -6   3   3     3335.66     3447.67     98.78 o 
  -5   3   3    10410.00    10135.14    171.34 o 
  -4   3   3     9057.14     9050.26    149.19 o 
  -3   3   3       26.48       22.77      7.61 o 
  -2   3   3    15845.74    16018.04    229.18 o 
  -1   3   3    77240.75    84764.34   1612.82 o 
   0   3   3    14860.60    16235.01    439.25 o 
   1   3   3       62.46       67.73     11.54 o 
   2   3   3     8670.93     8658.46    132.53 o 
   3   3   3    33421.11    32621.16    917.63 o 
   4   3   3     5651.11     5806.24    106.62 o 
   5   3   3       90.47       98.61     21.59 o 
   6   3   3     2635.88     2786.28    113.43 o 
  -6   4   3       12.51       11.02     16.27 o 
  -5   4   3      126.95      117.06     17.86 o 
  -4   4   3       42.05       52.11     14.71 o 
  -3   4   3    23612.53    23348.26    332.90 o 
  -2   4   3        9.91       15.86      6.68 o 
  -1   4   3      163.90      195.19     13.92 o 
   0   4   3      255.46      260.93     13.95 o 
   1   4   3    33944.17    34554.46    542.82 o 
   2   4   3       51.14       42.82      7.04 o 
   3   4   3      540.11      520.43     29.25 o 
   4   4   3       10.19       25.99     13.48 o 
   5   4   3    13617.98    13964.63    330.64 o 
   6   4   3        0.19       33.36     43.89 o 
  -6   5   3     4746.00     4661.83    122.05 o 
  -5   5   3     5596.14     5405.82    126.71 o 
  -4   5   3     3907.61     3711.59     92.18 o 
  -3   5   3        0.68       17.01      8.90 o 
  -2   5   3    23084.40    23473.67    332.15 o 
  -1   5   3    33814.85    35092.07    430.80 o 
   0   5   3     7708.52     7668.13    108.41 o 
   1   5   3       18.22       43.70      7.28 o 
   2   5   3     6563.58     6419.26     92.45 o 
   3   5   3    16894.88    17352.79    332.88 o 
   4   5   3     8230.25     7558.44    199.14 o 
   5   5   3       74.36       98.69     27.66 o 
   6   5   3     1391.49     1485.77     83.83 o 
  -6   6   3     7844.53     7498.04    171.54 o 
  -5   6   3        0.86       -2.13     13.66 o 
  -4   6   3    10385.92    10159.82    197.06 o 
  -3   6   3       64.79       68.75     11.87 o 
  -2   6   3    38835.34    39567.86    490.18 o 
  -1   6   3       24.35       15.01      8.49 o 
   0   6   3    12302.12    12292.22    166.59 o 
   1   6   3      131.39      107.03      9.47 o 
   2   6   3    17709.31    17570.79    226.20 o 
   3   6   3        1.79        9.70     20.19 o 
   4   6   3     9851.76     9752.72    245.67 o 
   5   6   3       31.67       43.77     25.13 o 
   6   6   3     6172.34     6251.11    321.50 o 
  -6   7   3     3245.29     3252.54    100.10 o 
  -5   7   3     7484.14     7290.32    161.81 o 
  -4   7   3     3022.78     2990.04     83.16 o 
  -3   7   3       37.51      108.80     21.44 o 
  -2   7   3    10990.38    11252.01    157.85 o 
  -1   7   3    21613.97    21949.58    281.02 o 
   0   7   3     6001.33     5900.20     89.92 o 
   1   7   3       30.66       45.14      7.17 o 
   2   7   3     5529.47     5954.15    125.40 o 
   3   7   3    13494.77    13918.08    307.45 o 
   4   7   3     4327.97     4257.01    139.82 o 
   5   7   3       72.23      104.01     33.46 o 
  -6   8   3        5.90       22.69     17.81 o 
  -5   8   3        5.32       20.15     29.15 o 
  -4   8   3       17.43       37.90     17.07 o 
  -3   8   3    18104.43    18566.96    250.61 o 
  -2   8   3       10.89       30.52      9.94 o 
  -1   8   3       41.23       72.99     10.30 o 
   0   8   3        0.82        9.47      6.39 o 
   1   8   3    41866.23    43828.65    545.21 o 
   2   8   3       34.63       22.98     12.21 o 
   3   8   3      143.13      162.03     21.38 o 
   4   8   3        0.31        9.50     19.80 o 
   5   8   3     9416.56     9341.87    257.66 o 
  -5   9   3     7714.31     7653.10    172.83 o 
  -4   9   3     7445.19     7225.94    158.85 o 
  -3   9   3       13.75       27.27     10.15 o 
  -2   9   3     6778.39     6727.91    119.75 o 
  -1   9   3    19445.03    19575.40    296.57 o 
   0   9   3     9439.49     8722.39    354.30 o 
   1   9   3       75.30       81.50     16.22 o 
   2   9   3     7190.75     7203.22    131.76 o 
   3   9   3    12536.13    12860.33    281.82 o 
   4   9   3     2962.26     2929.20    116.74 o 
   5   9   3      174.08      212.29    108.94 o 
  -5  10   3        0.28       18.52     17.93 o 
  -4  10   3    12456.86    12161.72    303.23 o 
  -3  10   3       23.26       31.18     11.78 o 
  -2  10   3     8219.15     8214.11    129.63 o 
  -1  10   3      112.97      124.98     16.89 o 
   0  10   3    12093.29    12289.88    229.95 o 
   1  10   3       34.27       61.73     17.13 o 
   2  10   3    13362.29    13735.18    223.44 o 
   3  10   3        2.25       -1.57     13.08 o 
   4  10   3     2820.25     2770.54    115.84 o 
   5  10   3       70.52      177.26     39.44 o 
  -5  11   3     6896.42     6861.56    208.14 o 
  -4  11   3     2929.06     3122.66    110.73 o 
  -3  11   3       46.56       29.98     17.13 o 
  -2  11   3     5806.20     5607.28     99.99 o 
  -1  11   3    13725.75    13854.29    226.14 o 
   0  11   3     5097.16     5041.91    126.34 o 
   1  11   3       35.93       33.64     16.15 o 
   2  11   3     4419.84     4592.07    100.05 o 
   3  11   3     8930.88     9471.82    199.63 o 
   4  11   3     2340.03     2434.13    109.96 o 
  -4  12   3       29.69       51.97     24.86 o 
  -3  12   3    15054.78    15181.49    223.49 o 
  -2  12   3        1.23       28.67     16.49 o 
  -1  12   3       22.17       29.90     16.89 o 
   0  12   3       28.09       47.40     27.19 o 
   1  12   3    27575.66    27564.56    485.48 o 
   2  12   3       12.04       -7.19     15.51 o 
   3  12   3      314.62      299.27     44.58 o 
   4  12   3        1.53       33.63     42.91 o 
  -4  13   3     2294.08     2499.02    107.56 o 
  -3  13   3       24.49       56.85     21.87 o 
  -2  13   3     6795.62     6566.41    133.61 o 
  -1  13   3     9077.40     8800.06    192.78 o 
   0  13   3     3493.27     3390.23    101.44 o 
   1  13   3       16.02       17.79     34.68 o 
   2  13   3     3116.17     3014.19    131.92 o 
   3  13   3     5547.63     5860.96    289.71 o 
  -3  14   3      114.39      159.74     40.84 o 
  -2  14   3     9203.80     9125.86    201.71 o 
  -1  14   3       45.07       64.04     20.31 o 
   0  14   3     6713.26     6527.53    159.13 o 
   1  14   3      141.08      147.27     27.49 o 
   2  14   3     7316.33     7515.36    243.14 o 
   3  14   3       12.82       76.95     50.98 o 
  -3  15   3        7.69       32.67     29.33 o 
  -2  15   3     2843.70     2826.88     95.80 o 
  -1  15   3    10989.85    10515.64    228.10 o 
   0  15   3     2780.23     2770.84     95.02 o 
   1  15   3        6.41       42.53     20.73 o 
   2  15   3     1839.94     1936.62     79.77 o 
  -2  16   3       19.48       73.52     26.22 o 
  -1  16   3        0.11        7.67     17.90 o 
   0  16   3       37.41       18.12     19.08 o 
   1  16   3     9055.03     9162.69    212.70 o 
  -6   0   4    13409.34    12809.17    309.23 o 
  -4   0   4     5775.54     5805.76    185.50 o 
  -2   0   4    71744.45    79155.77   2141.94 o 
   0   0   4     5646.43     5806.26    176.35 o 
   2   0   4    60891.76    62669.16   1184.82 o 
   4   0   4     2317.53     2057.19    192.78 o 
   6   0   4    10046.32    11394.82    416.26 o 
  -7   1   4      143.43      143.01     24.49 o 
  -6   1   4     1877.95     1819.43     60.47 o 
  -5   1   4    12878.31    12806.43    348.51 o 
  -4   1   4    12268.64    12024.45    275.87 o 
  -3   1   4     1923.62     1925.99     65.79 o 
  -2   1   4    10512.65    10868.34    228.79 o 
  -1   1   4     7065.94     7438.89    174.77 o 
   0   1   4    12349.01    12576.81    181.13 o 
   1   1   4     2718.58     2741.76     50.76 o 
   2   1   4     6319.59     6148.44    100.44 o 
   3   1   4    14011.82    13922.22    209.77 o 
   4   1   4     4654.45     4548.97     96.53 o 
   5   1   4     1400.51     1523.80     60.26 o 
   6   1   4      950.97      947.28     74.46 o 
  -7   2   4     9993.68    10569.69    274.51 o 
  -6   2   4       44.93       93.31     19.23 o 
  -5   2   4     1415.92     1376.08     46.70 o 
  -4   2   4        0.26        2.64     10.76 o 
  -3   2   4    26911.21    26060.21    425.76 o 
  -2   2   4       60.10       60.69     13.56 o 
  -1   2   4     3005.18     3038.87    144.86 o 
   0   2   4       20.03        5.73      6.95 o 
   1   2   4    44851.89    46138.68    619.97 o 
   2   2   4        2.31       10.51      6.98 o 
   3   2   4     4265.47     4326.31     91.79 o 
   4   2   4       10.36       46.53     28.74 o 
   5   2   4    14570.91    15577.25    289.91 o 
   6   2   4        3.82        6.89     39.17 o 
  -6   3   4     1850.01     1772.19     79.82 o 
  -5   3   4     7842.43     7651.73    161.90 o 
  -4   3   4    13587.59    13293.11    240.76 o 
  -3   3   4     1955.87     1965.88     50.82 o 
  -2   3   4     5662.33     5729.61    153.02 o 
  -1   3   4    24934.88    26358.67    518.20 o 
   0   3   4    31174.38    32749.54    517.42 o 
   1   3   4     1461.93     1243.40     74.34 o 
   2   3   4     3084.25     2771.44     55.94 o 
   3   3   4    22127.46    22409.29    321.36 o 
   4   3   4     8584.13     8225.83    251.46 o 
   5   3   4     1290.32     1223.09     69.91 o 
   6   3   4      812.71      877.48     68.28 o 
  -6   4   4    11987.65    11419.23    231.71 o 
  -5   4   4        6.80       -0.31     13.41 o 
  -4   4   4     6185.33     5956.72    128.48 o 
  -3   4   4        0.43       13.66      6.99 o 
  -2   4   4    47726.11    49618.64    785.34 o 
  -1   4   4      270.04      257.79     16.69 o 
   0   4   4    16203.80    17615.32    311.24 o 
   1   4   4       15.58       24.04     12.35 o 
   2   4   4    18838.76    18734.13    267.40 o 
   3   4   4       21.51       43.79     13.07 o 
   4   4   4     4749.23     4492.17    206.19 o 
   5   4   4       14.89       33.56     22.75 o 
   6   4   4     7921.47     8130.06    233.34 o 
  -6   5   4     1872.90     1841.68     70.48 o 
  -5   5   4     9509.05     9302.50    191.70 o 
  -4   5   4     3717.88     3576.35     91.04 o 
  -3   5   4     1104.82     1174.77     35.16 o 
  -2   5   4    10898.05    11025.76    234.18 o 
  -1   5   4    21409.55    21269.48    349.00 o 
   0   5   4    13085.29    13373.58    250.32 o 
   1   5   4     1991.05     1844.68     51.29 o 
   2   5   4     3621.30     3726.93    100.15 o 
   3   5   4    12944.22    12772.32    231.53 o 
   4   5   4     7151.27     7516.75    201.93 o 
   5   5   4     1585.90     1510.60     80.06 o 
   6   5   4      791.02      817.64     70.16 o 
  -6   6   4        0.81       13.93     18.97 o 
  -5   6   4     1388.97     1465.48     58.97 o 
  -4   6   4        0.33        8.28     15.91 o 
  -3   6   4    20538.60    20718.38    476.94 o 
  -2   6   4       37.46       32.36      8.81 o 
  -1   6   4     3399.18     3574.81     66.04 o 
   0   6   4       25.68       22.96      6.84 o 
   1   6   4    42709.25    42316.18    796.78 o 
   2   6   4       43.34       65.45     10.77 o 
   3   6   4     2436.60     2445.41     93.25 o 
   4   6   4        0.91       60.72     23.30 o 
   5   6   4    19942.57    21086.84    477.44 o 
  -6   7   4     2051.12     2066.44    105.93 o 
  -5   7   4     8056.50     7581.36    167.70 o 
  -4   7   4     7454.21     7099.70    152.62 o 
  -3   7   4      486.75      522.09     26.53 o 
  -2   7   4     9957.47     9958.61    139.08 o 
  -1   7   4    10745.41    10922.01    167.62 o 
   0   7   4    11640.94    11751.25    178.49 o 
   1   7   4      832.50      757.01     27.21 o 
   2   7   4     4524.72     4371.04    131.27 o 
   3   7   4     9161.05     8925.19    228.14 o 
   4   7   4     4837.97     4953.20    239.23 o 
   5   7   4     1153.01     1240.42     82.23 o 
  -6   8   4     6792.14     6427.27    158.61 o 
  -5   8   4        2.62       10.41     17.12 o 
  -4   8   4     5236.08     5100.85    122.62 o 
  -3   8   4      175.69      137.48     17.38 o 
  -2   8   4    21467.49    20787.38   1216.86 o 
  -1   8   4       64.23       74.62     10.98 o 
   0   8   4     8148.55     8291.70    122.18 o 
   1   8   4       77.78       69.10     14.78 o 
   2   8   4    23205.93    23314.53    399.70 o 
   3   8   4       84.19      113.18     19.98 o 
   4   8   4     2530.71     2550.17    123.60 o 
   5   8   4       27.39       64.31     27.82 o 
  -5   9   4     7275.02     6868.74    161.46 o 
  -4   9   4     9841.73     9755.82    217.13 o 
  -3   9   4      648.51      676.02     33.61 o 
  -2   9   4     2309.25     2383.91     67.85 o 
  -1   9   4    10496.36    10083.55    168.58 o 
   0   9   4    13271.48    13446.47    237.09 o 
   1   9   4     1699.81     1551.48     53.50 o 
   2   9   4     2516.91     2508.80     74.76 o 
   3   9   4    12205.62    12668.86    244.71 o 
   4   9   4     3082.83     3314.53    128.77 o 
   5   9   4      802.68      933.48     78.82 o 
  -5  10   4      736.94      784.96     52.25 o 
  -4  10   4       74.16      121.83     23.72 o 
  -3  10   4    16400.65    16433.04    259.90 o 
  -2  10   4      167.76      264.11     64.76 o 
  -1  10   4      773.55      796.02     42.55 o 
   0  10   4      173.04      150.06     23.02 o 
   1  10   4    24895.48    26428.12    449.39 o 
   2  10   4       49.20       91.03     19.65 o 
   3  10   4     1761.07     1711.88    107.72 o 
   4  10   4       27.20       10.52     24.44 o 
  -5  11   4     4731.85     4674.72    197.57 o 
  -4  11   4     5700.25     5388.84    135.51 o 
  -3  11   4     1284.65     1285.38     72.98 o 
  -2  11   4     3441.64     3408.99    101.02 o 
  -1  11   4     5253.32     5237.61    128.63 o 
   0  11   4     8124.70     7967.40    240.46 o 
   1  11   4      873.94      952.19     49.28 o 
   2  11   4     2759.00     2814.62     85.18 o 
   3  11   4     5429.28     5623.12    509.55 o 
   4  11   4     4040.48     3967.53    149.83 o 
  -4  12   4     1980.09     2173.27     87.53 o 
  -3  12   4       69.02       63.01     17.89 o 
  -2  12   4    22336.83    22467.03    349.77 o 
  -1  12   4       82.24       79.96     20.82 o 
   0  12   4     3547.83     3440.95    121.64 o 
   1  12   4       88.21      123.06     26.59 o 
   2  12   4    14428.67    14487.36    278.17 o 
   3  12   4       55.15       81.30     29.49 o 
   4  12   4     1532.01     1606.52    142.89 o 
  -4  13   4     1792.31     1775.97     92.35 o 
  -3  13   4      400.33      441.97     40.75 o 
  -2  13   4     2030.59     1927.30    101.52 o 
  -1  13   4     8315.64     8102.88    184.09 o 
   0  13   4     3767.32     3664.32    108.34 o 
   1  13   4      551.10      505.13     47.02 o 
   2  13   4      905.12      963.76    102.44 o 
   3  13   4     5483.95     6060.93    304.28 o 
  -3  14   4     8129.39     8226.36    235.48 o 
  -2  14   4      111.14       79.11     22.32 o 
  -1  14   4     1902.91     1681.10     70.23 o 
   0  14   4       54.95       80.14     23.02 o 
   1  14   4     8834.91     9105.60    206.53 o 
   2  14   4      124.77      130.70     32.41 o 
   3  14   4     1287.15     1290.52    147.22 o 
  -3  15   4      322.23      343.25     64.95 o 
  -2  15   4     1872.11     1640.91    109.23 o 
  -1  15   4     5119.92     5255.53    142.02 o 
   0  15   4     5875.63     5683.78    150.39 o 
   1  15   4      209.86      265.94     34.62 o 
   2  15   4      909.48     1042.75     75.06 o 
  -2  16   4     7442.84     7302.44    220.34 o 
  -1  16   4       52.54       60.53     21.74 o 
   0  16   4     1878.37     1859.67     80.76 o 
   1  16   4      113.07      102.04     32.39 o 
  -5   0   5     7120.12     6748.40    257.83 o 
  -3   0   5    37245.84    39095.19   1095.87 o 
  -1   0   5    10346.21    10769.14    314.90 o 
   1   0   5    37800.82    36693.24    706.13 o 
   3   0   5     6771.95     7107.01    172.36 o 
   5   0   5    10624.32    11088.38    394.81 o 
  -7   1   5      506.76      537.27     55.16 o 
  -6   1   5      698.52      683.00     49.81 o 
  -5   1   5    10479.86    10346.11    254.12 o 
  -4   1   5    12203.29    12072.31    271.25 o 
  -3   1   5     6377.07     6322.47    176.25 o 
  -2   1   5     2255.84     2402.16     69.63 o 
  -1   1   5     7486.50     7634.80    202.52 o 
   0   1   5    21423.81    21364.29    298.09 o 
   1   1   5     8629.72     8657.20    133.07 o 
   2   1   5     1660.83     1698.75     40.59 o 
   3   1   5     6808.50     6873.45    118.53 o 
   4   1   5     6488.59     6656.23    155.02 o 
   5   1   5     3004.32     2963.85    115.29 o 
   6   1   5      191.13      253.57     43.76 o 
  -6   2   5    12598.63    12313.25    423.52 o 
  -5   2   5        1.05       12.69     14.61 o 
  -4   2   5     1294.34     1252.82     46.99 o 
  -3   2   5        3.64       42.47     25.59 o 
  -2   2   5    45706.40    48918.66    948.51 o 
  -1   2   5        3.66        9.27      8.17 o 
   0   2   5     2997.83     2893.41     61.40 o 
   1   2   5        0.10       30.69     10.65 o 
   2   2   5    39924.38    41416.36    565.37 o 
   3   2   5       18.01       22.81     11.72 o 
   4   2   5      610.20      655.69     47.80 o 
   5   2   5        0.62       28.88     17.65 o 
   6   2   5     6822.97     7572.86    327.11 o 
  -6   3   5      627.64      578.37     58.89 o 
  -5   3   5     8066.93     7600.58    178.78 o 
  -4   3   5    12034.46    11592.13    215.95 o 
  -3   3   5     6366.25     6079.33    149.68 o 
  -2   3   5      782.26      793.13     36.41 o 
  -1   3   5    12258.29    12850.82    215.63 o 
   0   3   5    48633.87    50024.99    782.42 o 
   1   3   5     5698.42     5318.09    108.91 o 
   2   3   5       92.51       92.40      9.92 o 
   3   3   5     8401.94     8593.12    169.48 o 
   4   3   5    10944.48    11295.60    218.78 o 
   5   3   5     3196.94     3287.65    119.57 o 
  -6   4   5        5.22       12.20     17.27 o 
  -5   4   5     3256.36     3146.15     89.01 o 
  -4   4   5       21.53       10.67     12.08 o 
  -3   4   5    30152.57    31090.12    506.77 o 
  -2   4   5        2.64       13.19     17.91 o 
  -1   4   5    15179.22    15971.15    264.54 o 
   0   4   5      132.52      148.54     27.16 o 
   1   4   5    18681.10    17826.81    300.69 o 
   2   4   5       19.34       35.68     12.44 o 
   3   4   5     6290.87     6449.71    137.14 o 
   4   4   5       24.44       48.50     23.31 o 
   5   4   5    11158.96    11390.24    287.55 o 
  -6   5   5      573.26      535.71     55.85 o 
  -5   5   5     8802.25     8249.92    175.25 o 
  -4   5   5     7073.21     6833.24    172.62 o 
  -3   5   5     4169.50     4073.56     90.41 o 
  -2   5   5      958.88      966.65     43.62 o 
  -1   5   5    15830.62    16370.62    272.86 o 
   0   5   5    26118.25    27244.71    547.45 o 
   1   5   5     4840.01     4658.42    101.66 o 
   2   5   5      332.00      374.77     27.85 o 
   3   5   5     5127.91     4995.22    165.60 o 
   4   5   5     9185.43     9546.14    243.96 o 
   5   5   5     3024.28     2902.07    116.60 o 
  -6   6   5    14716.05    14261.37    281.53 o 
  -5   6   5        2.12       17.35     16.81 o 
  -4   6   5      642.89      593.51     38.32 o 
  -3   6   5       63.94       86.66     14.90 o 
  -2   6   5    62825.48    68337.16   1076.55 o 
  -1   6   5       72.51       96.44     12.90 o 
   0   6   5      760.60      760.99     25.86 o 
   1   6   5       19.20       44.64     16.43 o 
   2   6   5    39344.78    40900.09    784.73 o 
   3   6   5       27.65       27.85     18.81 o 
   4   6   5      318.71      397.17     53.44 o 
   5   6   5        0.76       54.99     26.59 o 
  -6   7   5      466.38      495.06     43.90 o 
  -5   7   5     8073.72     7587.76    194.41 o 
  -4   7   5     7619.69     6866.90    224.15 o 
  -3   7   5     3733.69     3741.02     90.54 o 
  -2   7   5     1252.06     1334.83     44.86 o 
  -1   7   5    11183.65    11137.68    172.29 o 
   0   7   5    15450.68    15670.06    274.21 o 
   1   7   5     5714.70     5238.30    112.36 o 
   2   7   5      406.94      366.19     44.74 o 
   3   7   5     5524.39     5419.20    195.65 o 
   4   7   5     5234.55     5428.41    169.93 o 
   5   7   5     2687.94     2551.61    112.59 o 
  -6   8   5       48.38       59.09     23.27 o 
  -5   8   5     3102.43     3074.95    107.88 o 
  -4   8   5       14.63       12.69     14.72 o 
  -3   8   5    27318.04    27755.79    469.53 o 
  -2   8   5      277.39      315.93     25.81 o 
  -1   8   5     6958.10     6828.96    116.37 o 
   0   8   5        0.65       24.33     10.53 o 
   1   8   5    19100.88    19535.65    505.41 o 
   2   8   5      112.11      166.83     26.84 o 
   3   8   5     5590.42     5696.99    132.42 o 
   4   8   5       14.10       51.71     55.11 o 
   5   8   5     5640.67     6064.73    358.99 o 
  -5   9   5     4330.39     4137.46    115.97 o 
  -4   9   5    11905.39    11395.41    228.17 o 
  -3   9   5     5944.85     5668.04    207.79 o 
  -2   9   5      601.48      644.08     35.49 o 
  -1   9   5     3742.11     3846.55    123.63 o 
   0   9   5    20609.84    20943.83    360.37 o 
   1   9   5     4515.27     4322.81    166.36 o 
   2   9   5      296.83      325.92     50.61 o 
   3   9   5     5522.60     5618.84    134.16 o 
   4   9   5     6146.98     6146.93    193.86 o 
  -5  10   5       63.89       71.92     22.08 o 
  -4  10   5     1131.30     1110.47     53.69 o 
  -3  10   5       89.32      135.46     35.96 o 
  -2  10   5    20410.17    20925.05    371.21 o 
  -1  10   5       84.01      134.15     28.65 o 
   0  10   5     1270.44     1281.47     65.90 o 
   1  10   5       79.40      133.83     21.17 o 
   2  10   5    22564.88    22907.61    404.38 o 
   3  10   5       48.05       57.11     19.14 o 
   4  10   5      196.25      255.13     52.75 o 
  -5  11   5     5980.79     5948.53    153.39 o 
  -4  11   5     4709.65     4626.70    133.61 o 
  -3  11   5     2462.80     2430.99     99.52 o 
  -2  11   5      512.13      542.03     51.42 o 
  -1  11   5     6399.80     6175.69    179.54 o 
   0  11   5     7212.30     6935.71    194.56 o 
   1  11   5     4073.79     4117.60    106.22 o 
   2  11   5      343.59      451.21     37.62 o 
   3  11   5     3735.47     3996.71    242.38 o 
   4  11   5     2990.35     3081.19    133.93 o 
  -4  12   5       22.97       15.68     24.80 o 
  -3  12   5    10304.29    10614.99    221.98 o 
  -2  12   5      108.62      120.04     29.53 o 
  -1  12   5     5753.51     5608.26    171.59 o 
   0  12   5       26.95       34.82     22.92 o 
   1  12   5    11256.24    11372.20    290.74 o 
   2  12   5       76.85       94.79     32.22 o 
   3  12   5     2994.12     3042.69    218.46 o 
  -4  13   5     3780.36     3847.78    237.16 o 
  -3  13   5     1312.69     1499.83     85.02 o 
  -2  13   5      462.81      486.93     53.46 o 
  -1  13   5     4909.96     5004.54    163.50 o 
   0  13   5     9061.65     9428.24    513.79 o 
   1  13   5     1344.34     1283.99     76.92 o 
   2  13   5      244.42      252.85     56.29 o 
   3  13   5     1859.95     1899.68     98.57 o 
  -3  14   5       98.56      113.53     33.06 o 
  -2  14   5    13159.57    13438.63    339.96 o 
  -1  14   5        3.29       13.24     24.41 o 
   0  14   5      632.87      612.07     60.48 o 
   1  14   5      103.91       89.25     29.84 o 
   2  14   5     7765.60     7785.15    231.69 o 
  -2  15   5      320.79      352.85     48.80 o 
  -1  15   5     4511.03     4314.85    154.75 o 
   0  15   5     6982.53     6809.36    209.61 o 
   1  15   5     1648.35     1753.19     93.86 o 
   2  15   5       36.01       44.42     26.94 o 
  -1  16   5     2274.03     2412.73    111.98 o 
   0  16   5       52.70       50.29     48.51 o 
  -2   0   6    46213.38    48833.61   1336.77 o 
   0   0   6       78.60       79.86     24.21 o 
   2   0   6    76240.88    80275.88   1518.94 o 
   4   0   6      725.52      776.44     85.81 o 
  -6   1   6       83.81       71.60     26.59 o 
  -5   1   6     5952.00     5493.48    209.71 o 
  -4   1   6    13637.08    12898.65    289.19 o 
  -3   1   6    12452.44    13075.13    283.92 o 
  -2   1   6        6.59       10.74     10.11 o 
  -1   1   6    13783.57    14573.56    298.65 o 
   0   1   6    16468.34    16034.31    232.85 o 
   1   1   6    12899.90    12763.55    190.47 o 
   2   1   6      326.06      351.27     19.32 o 
   3   1   6     5157.89     5217.84    116.69 o 
   4   1   6     8898.58     9830.86    249.92 o 
   5   1   6     3535.61     3603.24    134.96 o 
  -6   2   6       15.22       10.06     21.00 o 
  -5   2   6     6673.12     6495.40    175.11 o 
  -4   2   6       47.47       49.18     18.33 o 
  -3   2   6    33969.04    35237.21    702.10 o 
  -2   2   6        7.93       20.97     18.70 o 
  -1   2   6    17118.79    18144.94    297.84 o 
   0   2   6       95.85      106.22     14.20 o 
   1   2   6    22995.87    22808.25    321.86 o 
   2   2   6        0.11       10.32      9.91 o 
   3   2   6    11576.01    12126.91    226.21 o 
   4   2   6       20.54       31.71     16.34 o 
   5   2   6     4041.82     4355.44    151.24 o 
  -6   3   6        0.96       11.27     21.01 o 
  -5   3   6     3108.79     2863.14    126.06 o 
  -4   3   6    10816.12    10322.05    240.95 o 
  -3   3   6    14524.49    14811.58    318.48 o 
  -2   3   6      135.13      127.96     29.62 o 
  -1   3   6     8837.29     9210.30    162.63 o 
   0   3   6    41976.08    41357.19    798.57 o 
   1   3   6    14945.06    14876.14    291.20 o 
   2   3   6      169.03      168.16     20.59 o 
   3   3   6     2839.87     2829.38     79.81 o 
   4   3   6    15771.13    16651.94    363.70 o 
   5   3   6     3837.61     4203.19    217.87 o 
  -6   4   6    17094.18    16734.39    526.28 o 
  -5   4   6       31.72       55.75     22.46 o 
  -4   4   6       34.22       16.76     28.93 o 
  -3   4   6      142.94      136.73     22.54 o 
  -2   4   6    27178.28    28082.21    564.91 o 
  -1   4   6       49.11       61.93     10.63 o 
   0   4   6        4.94        2.80     11.24 o 
   1   4   6      177.88      155.74     20.05 o 
   2   4   6    22368.57    22912.40    558.99 o 
   3   4   6        6.47        5.64     16.78 o 
   4   4   6      532.96      570.08    111.00 o 
   5   4   6        1.35       32.16     24.80 o 
  -6   5   6       12.39       16.00     23.16 o 
  -5   5   6     4673.90     4352.81    135.32 o 
  -4   5   6     6412.42     6221.26    166.24 o 
  -3   5   6     6106.60     6007.95    123.13 o 
  -2   5   6        4.57       45.65     14.69 o 
  -1   5   6    14507.96    14907.80    253.41 o 
   0   5   6    22610.85    23354.01    480.58 o 
   1   5   6     9395.79     8997.36    289.46 o 
   2   5   6       21.18       61.24     15.36 o 
   3   5   6     2786.14     2729.95    102.08 o 
   4   5   6     9448.49     9506.55    247.30 o 
   5   5   6     5324.26     5594.31    179.00 o 
  -6   6   6       30.46       34.15     24.46 o 
  -5   6   6    10361.16    10020.14    251.42 o 
  -4   6   6        0.93        7.26     28.64 o 
  -3   6   6    13296.11    12713.12    494.74 o 
  -2   6   6      109.95      117.76     15.80 o 
  -1   6   6    30816.13    31088.38    501.27 o 
   0   6   6        2.94        1.08     13.59 o 
   1   6   6    11243.44    10087.71    661.44 o 
   2   6   6       75.71       44.47     15.22 o 
   3   6   6     8477.53     8129.97    216.16 o 
   4   6   6        5.60       -6.42     20.73 o 
   5   6   6     4961.37     5161.82    172.33 o 
  -6   7   6       18.97       19.57     21.65 o 
  -5   7   6     3247.91     3214.49    114.74 o 
  -4   7   6     7954.07     7905.77    205.82 o 
  -3   7   6     5139.98     4984.41    112.41 o 
  -2   7   6        0.34       18.22      8.13 o 
  -1   7   6     7476.93     7616.24    183.72 o 
   0   7   6    15786.81    15571.15    340.02 o 
   1   7   6     6910.57     6572.57    137.74 o 
   2   7   6      176.88      182.61     33.44 o 
   3   7   6     2549.05     2572.27     77.83 o 
   4   7   6     8289.35     8831.09    242.79 o 
   5   7   6     3093.18     3144.60    129.33 o 
  -6   8   6     8538.84     8449.13    235.52 o 
  -5   8   6       43.70       46.00     24.83 o 
  -4   8   6       90.09      111.35     54.12 o 
  -3   8   6        0.95        8.22     12.55 o 
  -2   8   6    21157.43    22333.51    384.67 o 
  -1   8   6        3.08       34.49     18.50 o 
   0   8   6      164.51      166.11     20.27 o 
   1   8   6        1.22       -6.45     14.93 o 
   2   8   6    25205.85    26100.16    448.88 o 
   3   8   6       25.70       20.62     15.49 o 
   4   8   6      260.37      257.80     44.07 o 
  -5   9   6     2151.01     2170.17     96.16 o 
  -4   9   6     7996.11     7760.54    209.84 o 
  -3   9   6    10768.35    10566.76    209.05 o 
  -2   9   6        0.96        1.52     11.22 o 
  -1   9   6     4381.61     4473.93    139.10 o 
   0   9   6    12606.70    13148.62    243.32 o 
   1   9   6     9389.44     9034.44    200.30 o 
   2   9   6       65.88      110.64     19.81 o 
   3   9   6     3152.60     3223.97    110.11 o 
   4   9   6     7161.62     7614.27    226.91 o 
  -5  10   6     3650.93     3601.62    132.69 o 
  -4  10   6        1.21        4.72     22.27 o 
  -3  10   6    16336.86    15417.37    805.60 o 
  -2  10   6       22.97      136.79     49.99 o 
  -1  10   6     6883.57     6833.31    191.31 o 
   0  10   6       22.00       23.77     13.24 o 
   1  10   6    10658.65    10852.16    215.21 o 
   2  10   6       44.36       45.17     17.19 o 
   3  10   6     7051.84     7354.20    217.36 o 
   4  10   6        7.89        6.63     23.12 o 
  -5  11   6     2221.72     2465.75    108.89 o 
  -4  11   6     7195.24     7434.20    295.91 o 
  -3  11   6     4499.35     4335.61    143.81 o 
  -2  11   6      195.16      209.99     36.30 o 
  -1  11   6     4372.46     4264.80    141.99 o 
   0  11   6    10035.05     9851.43    290.89 o 
   1  11   6     5045.08     5193.32    138.56 o 
   2  11   6      190.79      220.75     28.71 o 
   3  11   6     2019.46     2023.83     99.57 o 
   4  11   6     5385.06     5798.58    436.63 o 
  -4  12   6        7.95       32.61     24.91 o 
  -3  12   6       67.76      119.95     30.48 o 
  -2  12   6    15773.62    16198.85    388.48 o 
  -1  12   6       11.42        0.07     39.95 o 
   0  12   6        8.44       29.18     21.03 o 
   1  12   6       49.54       53.91     24.64 o 
   2  12   6    17391.82    17545.09    331.94 o 
   3  12   6        3.95       29.39     25.92 o 
  -4  13   6     3352.14     3574.17    209.41 o 
  -3  13   6     3190.45     3232.99    129.18 o 
  -2  13   6       25.34       62.05     26.27 o 
  -1  13   6     4881.60     4924.40    163.64 o 
   0  13   6     7412.76     8191.48    256.06 o 
   1  13   6     3887.46     3767.14    139.29 o 
   2  13   6        9.54       45.90     25.87 o 
   3  13   6     1573.59     1825.28    167.79 o 
  -3  14   6     5872.33     5654.05    187.21 o 
  -2  14   6      142.24      190.28     38.43 o 
  -1  14   6     7666.75     7729.73    228.12 o 
   0  14   6       13.56       -8.80     22.54 o 
   1  14   6     5899.91     6047.25    192.81 o 
   2  14   6       73.39      106.25     31.47 o 
  -2  15   6       10.53       71.50     26.20 o 
  -1  15   6     1982.25     1877.32     96.02 o 
   0  15   6     8546.31     8484.60    246.45 o 
   1  15   6     3050.18     3286.84    134.57 o 
  -5   0   7    13338.88    13352.93    432.01 o 
  -3   0   7     6475.97     6498.64    222.79 o 
  -1   0   7    47201.64    48926.90   1340.90 o 
   1   0   7     4402.81     4376.02    116.30 o 
   3   0   7    27210.37    29089.50    845.91 o 
   5   0   7     1002.09     1166.52    121.04 o 
  -6   1   7      316.79      309.98     57.08 o 
  -5   1   7     1273.92     1211.20     85.42 o 
  -4   1   7    17040.91    16643.49    507.19 o 
  -3   1   7    16956.71    16073.26    704.70 o 
  -2   1   7     2107.90     2217.77     68.49 o 
  -1   1   7     5203.94     5347.60    127.55 o 
   0   1   7    10147.59     9517.35    151.38 o 
   1   1   7    12931.88    12689.03    192.66 o 
   2   1   7     1304.94     1198.94     53.18 o 
   3   1   7     2400.35     2389.63     71.31 o 
   4   1   7     8581.41     8912.00    239.09 o 
   5   1   7     2853.65     3157.95    334.19 o 
  -6   2   7    14464.99    14421.42    342.83 o 
  -5   2   7       72.86       43.40     31.49 o 
  -4   2   7     2169.17     2102.64     78.92 o 
  -3   2   7        1.38       19.11     14.42 o 
  -2   2   7    24468.46    25206.34    506.92 o 
  -1   2   7       11.70       94.74     15.03 o 
   0   2   7     3787.07     3453.18     69.06 o 
   1   2   7       34.98       43.14     13.17 o 
   2   2   7    19459.66    19600.17    336.76 o 
   3   2   7       13.02       21.21     13.61 o 
   4   2   7     3132.30     3220.52    122.33 o 
   5   2   7        5.22        6.84     26.29 o 
  -6   3   7      689.37      683.66     57.33 o 
  -5   3   7     1138.08     1116.27     60.44 o 
  -4   3   7     9349.07     9424.76    227.53 o 
  -3   3   7    17966.29    18477.57    392.03 o 
  -2   3   7     2147.18     2192.72    107.26 o 
  -1   3   7     2341.36     2441.44     83.07 o 
   0   3   7    18095.39    17399.51    254.57 o 
   1   3   7    24444.71    23859.84    398.54 o 
   2   3   7      932.68      889.60     40.93 o 
   3   3   7     1322.31     1353.36     54.06 o 
   4   3   7    10493.32    10770.14    263.03 o 
   5   3   7     5011.01     5237.45    255.27 o 
  -6   4   7        3.56       -7.86     20.86 o 
  -5   4   7    13260.48    12799.08    302.88 o 
  -4   4   7        3.79       20.04     18.45 o 
  -3   4   7     7659.67     7742.20    188.95 o 
  -2   4   7        7.17        7.04     11.16 o 
  -1   4   7    32237.39    32748.15    525.29 o 
   0   4   7       65.86       86.83     18.50 o 
   1   4   7    10393.22     9222.00    241.64 o 
   2   4   7       17.33       33.37     14.65 o 
   3   4   7    10338.83    10653.48    210.60 o 
   4   4   7        2.07       17.17     22.16 o 
   5   4   7     2230.41     2430.08    162.77 o 
  -6   5   7      447.86      447.89     50.29 o 
  -5   5   7     1478.67     1463.36     72.41 o 
  -4   5   7    12015.14    11783.67    276.73 o 
  -3   5   7     5576.00     5709.65    278.00 o 
  -2   5   7     1279.80     1224.94     41.74 o 
  -1   5   7     5956.61     5655.83    182.35 o 
   0   5   7    17856.61    17295.56    299.25 o 
   1   5   7    13095.81    12035.03    296.39 o 
   2   5   7     1303.55     1250.16     57.38 o 
   3   5   7     1436.00     1524.63     75.90 o 
   4   5   7     7180.58     7275.82    205.64 o 
   5   5   7     4095.13     4053.15    147.95 o 
  -6   6   7    10895.04    10791.56    278.63 o 
  -5   6   7        3.20       37.70     23.82 o 
  -4   6   7     2315.62     2244.19    146.23 o 
  -3   6   7        4.18       21.58     15.62 o 
  -2   6   7    15748.95    15933.31    283.60 o 
  -1   6   7       36.96       44.32     17.67 o 
   0   6   7     4004.79     3903.03     93.39 o 
   1   6   7        8.25       32.13     14.60 o 
   2   6   7    17638.23    17274.57    386.83 o 
   3   6   7       34.67       25.93     20.94 o 
   4   6   7     2037.51     2026.38    150.56 o 
   5   6   7        0.05       12.12     25.02 o 
  -6   7   7      228.29      191.61     84.04 o 
  -5   7   7     1693.19     1703.22     81.77 o 
  -4   7   7    10294.05     9938.24    370.41 o 
  -3   7   7    10578.69    10614.13    203.58 o 
  -2   7   7      430.98      475.78     29.07 o 
  -1   7   7     6362.26     6446.03    168.49 o 
   0   7   7    10030.26     9535.17    183.18 o 
   1   7   7    11485.65    10571.64    265.05 o 
   2   7   7      504.99      448.89     47.62 o 
   3   7   7     2003.28     1920.07     90.93 o 
   4   7   7     5561.58     5917.02    240.71 o 
  -5   8   7     6713.40     6450.78    188.77 o 
  -4   8   7       26.85       54.69     27.26 o 
  -3   8   7     5780.17     6042.57    134.93 o 
  -2   8   7      108.56      104.39     24.38 o 
  -1   8   7    15693.00    15820.80    283.60 o 
   0   8   7        0.54        9.39     11.61 o 
   1   8   7     5303.26     5357.83    157.74 o 
   2   8   7       13.68       35.63     22.50 o 
   3   8   7    12638.80    12980.31    265.38 o 
   4   8   7       60.23      136.49     38.08 o 
  -5   9   7      536.86      509.19     64.36 o 
  -4   9   7     8279.94     8326.00    224.80 o 
  -3   9   7    12024.49    11936.52    311.29 o 
  -2   9   7     1053.35      997.91     60.21 o 
  -1   9   7     1170.35     1162.41     49.55 o 
   0   9   7     8751.71     8614.71    191.61 o 
   1   9   7    10258.14     9976.59    200.39 o 
   2   9   7     1221.76     1187.81     53.38 o 
   3   9   7      958.46     1017.26    180.48 o 
   4   9   7     7030.21     7559.32    228.44 o 
  -5  10   7       33.00       62.96     53.44 o 
  -4  10   7     1109.67     1012.75     66.25 o 
  -3  10   7       82.66       83.06     25.56 o 
  -2  10   7    15521.70    15892.29    375.27 o 
  -1  10   7      115.99      147.61     29.55 o 
   0  10   7     1055.21     1001.95     45.68 o 
   1  10   7       46.37       72.18     18.12 o 
   2  10   7    12989.68    13231.77    260.12 o 
   3  10   7       23.37       18.40     26.18 o 
   4  10   7     1553.96     1760.85    116.71 o 
  -4  11   7     5837.23     5430.92    258.81 o 
  -3  11   7     7562.20     7547.82    214.93 o 
  -2  11   7     1208.26     1134.82    106.97 o 
  -1  11   7     1885.45     1936.35     89.66 o 
   0  11   7     4981.25     5238.98    163.92 o 
   1  11   7     7435.78     7325.77    164.38 o 
   2  11   7      468.48      527.17     41.31 o 
   3  11   7     1451.53     1587.40     92.70 o 
  -4  12   7       61.78      119.47     50.98 o 
  -3  12   7     2278.09     2236.45    102.34 o 
  -2  12   7       82.45       45.85     54.32 o 
  -1  12   7    17045.48    17401.53    614.26 o 
   0  12   7       26.48       53.29     27.85 o 
   1  12   7     2496.00     2381.01    114.15 o 
   2  12   7       43.46       95.26     30.43 o 
   3  12   7     8273.16     8687.75    252.58 o 
  -3  13   7     2582.60     2677.21    122.03 o 
  -2  13   7      589.25      547.80     58.13 o 
  -1  13   7     1258.60     1210.21     77.11 o 
   0  13   7     7539.92     7651.24    224.51 o 
   1  13   7     3588.63     3683.99    138.72 o 
   2  13   7      405.94      445.41     65.74 o 
  -3  14   7        5.00       25.69     25.01 o 
  -2  14   7     6888.28     7234.64    222.04 o 
  -1  14   7       79.55      153.42     33.80 o 
   0  14   7     2000.48     2081.76    102.28 o 
   1  14   7        4.32        8.98     22.47 o 
  -1  15   7     1219.73     1194.57     79.67 o 
   0  15   7     4250.89     4541.81    164.21 o 
  -6   0   8     5867.29     6189.05    252.71 o 
  -4   0   8    10467.52    10203.10    336.55 o 
  -2   0   8    24424.19    25401.37    726.45 o 
   0   0   8    12023.74    11221.65    626.17 o 
   2   0   8    12413.27    12525.92    407.41 o 
   4   0   8     5200.89     5846.59    262.55 o 
  -6   1   8      734.39      801.61     58.38 o 
  -5   1   8      436.89      421.89     41.54 o 
  -4   1   8    13340.04    13438.43    300.39 o 
  -3   1   8    14357.59    14885.37    320.74 o 
  -2   1   8     5483.15     5591.32    138.48 o 
  -1   1   8     1154.00     1113.46     38.88 o 
   0   1   8    10150.37     9309.49    152.73 o 
   1   1   8    13734.13    12998.01    334.12 o 
   2   1   8     3558.12     3467.95     88.34 o 
   3   1   8      478.41      515.73     51.21 o 
   4   1   8     4183.62     4517.69    174.28 o 
   5   1   8     3229.45     3789.03    151.00 o 
  -6   2   8       64.15       45.07     32.67 o 
  -5   2   8    13740.56    14212.23    461.93 o 
  -4   2   8        3.16      -10.31     15.91 o 
  -3   2   8     1009.73      974.20     48.02 o 
  -2   2   8       10.04       11.65     21.75 o 
  -1   2   8    33028.00    33840.29    544.08 o 
   0   2   8        4.50        3.88     10.77 o 
   1   2   8     1062.38      993.78     43.25 o 
   2   2   8        0.15       22.07     13.47 o 
   3   2   8    21774.04    22907.94    493.15 o 
   4   2   8        6.70       49.79     25.30 o 
   5   2   8      184.12      249.00     67.02 o 
  -6   3   8     2164.22     1983.23     91.25 o 
  -5   3   8      418.00      397.05     54.81 o 
  -4   3   8    10506.90    10438.07    497.94 o 
  -3   3   8    12499.27    12724.70    408.00 o 
  -2   3   8     5357.12     5159.32    166.80 o 
  -1   3   8      282.56      271.39     22.12 o 
   0   3   8    11191.48    10594.06    199.13 o 
   1   3   8    23106.24    22464.00    381.83 o 
   2   3   8     2787.09     2800.33     81.01 o 
   3   3   8        8.39       33.19     17.09 o 
   4   3   8     4231.92     4445.41    153.77 o 
   5   3   8     4656.37     5599.79    275.15 o 
  -6   4   8    11225.46    10829.10    383.30 o 
  -5   4   8       16.61       30.04     36.21 o 
  -4   4   8     5730.72     5676.25    159.00 o 
  -3   4   8       20.90       24.70     16.84 o 
  -2   4   8    21536.97    23021.47    383.28 o 
  -1   4   8        3.43       15.79      8.82 o 
   0   4   8    14330.63    13381.98    304.71 o 
   1   4   8       12.56       12.80     14.17 o 
   2   4   8     8903.36     8610.51    177.70 o 
   3   4   8       30.01       82.82     20.80 o 
   4   4   8     4346.06     4372.25    220.24 o 
   5   4   8        0.82       -3.35     38.58 o 
  -6   5   8     1269.59     1278.03     76.32 o 
  -5   5   8      420.98      395.34     45.92 o 
  -4   5   8    12293.42    12138.26    285.91 o 
  -3   5   8     8450.73     8817.00    216.69 o 
  -2   5   8     3252.08     3190.94     79.35 o 
  -1   5   8      381.46      393.22     76.46 o 
   0   5   8    14179.64    13674.11    293.99 o 
   1   5   8    15536.87    14601.29    267.40 o 
   2   5   8     2407.06     2402.38    130.19 o 
   3   5   8       97.53      136.99     30.91 o 
   4   5   8     3098.10     3274.82    133.83 o 
  -6   6   8       42.42       14.41     37.10 o 
  -5   6   8    15601.32    14904.86    357.22 o 
  -4   6   8        9.40       -0.03     18.81 o 
  -3   6   8      448.81      436.59     40.25 o 
  -2   6   8       38.71       50.36     13.52 o 
  -1   6   8    41371.04    44141.10    875.58 o 
   0   6   8       35.08       32.54     15.48 o 
   1   6   8      277.36      269.43     31.77 o 
   2   6   8       16.85       42.02     23.06 o 
   3   6   8    20471.04    20013.43    451.74 o 
   4   6   8       32.75       10.20     45.27 o 
  -6   7   8     1120.49     1105.12    105.30 o 
  -5   7   8      269.35      275.08     41.30 o 
  -4   7   8    11036.21    11650.36    284.95 o 
  -3   7   8     8842.77     8860.89    178.86 o 
  -2   7   8     3756.88     3449.78    177.33 o 
  -1   7   8      548.32      509.97     45.56 o 
   0   7   8    11159.08    10738.67    205.73 o 
   1   7   8     9655.76     9115.48    185.52 o 
   2   7   8     2732.48     2625.91    137.97 o 
   3   7   8      116.06      193.28     43.99 o 
   4   7   8     3386.36     3473.32    146.23 o 
  -5   8   8       31.61       -7.34     43.59 o 
  -4   8   8     4641.19     4446.12    234.21 o 
  -3   8   8       66.73       69.28     21.39 o 
  -2   8   8    20129.72    20174.51    603.73 o 
  -1   8   8      109.43      138.36     27.42 o 
   0   8   8     7203.90     7198.94    238.59 o 
   1   8   8       26.45       69.79     24.19 o 
   2   8   8     8493.38     8041.28    222.21 o 
   3   8   8       37.04      118.67     35.72 o 
   4   8   8     4061.46     4131.44    154.84 o 
  -5   9   8      391.71      420.04     50.17 o 
  -4   9   8     5218.41     5138.48    161.25 o 
  -3   9   8    12895.89    13196.71    318.35 o 
  -2   9   8     5083.67     5250.62    161.01 o 
  -1   9   8      357.03      271.75     27.67 o 
   0   9   8     3676.13     3673.46     96.75 o 
   1   9   8    12498.53    11804.00    231.81 o 
   2   9   8     2278.47     2321.69     81.08 o 
   3   9   8      104.29      139.74     55.11 o 
   4   9   8     3122.55     3279.23    137.13 o 
  -5  10   8     7205.37     7711.82    224.88 o 
  -4  10   8       60.43       51.96     43.10 o 
  -3  10   8      892.49      926.64     62.95 o 
  -2  10   8       75.13      101.29     62.59 o 
  -1  10   8    16800.60    16738.58    391.09 o 
   0  10   8       56.72       49.63     17.32 o 
   1  10   8      528.40      505.17     38.21 o 
   2  10   8       46.95       51.01     18.55 o 
   3  10   8    13889.68    13722.93    664.15 o 
  -4  11   8     7296.80     7247.13    322.58 o 
  -3  11   8     5074.49     5198.73    198.29 o 
  -2  11   8     2211.13     2230.88    102.06 o 
  -1  11   8      201.79      297.03    104.71 o 
   0  11   8     5850.55     5662.36    215.81 o 
   1  11   8     4756.43     4725.95    178.97 o 
   2  11   8     2129.57     2243.55     79.40 o 
   3  11   8       81.03      130.03     34.93 o 
  -4  12   8     3826.20     3615.30    214.92 o 
  -3  12   8        9.39       18.16     28.83 o 
  -2  12   8     7070.59     6971.09    211.54 o 
  -1  12   8       59.91       83.38     28.01 o 
   0  12   8     6138.16     6171.98    306.54 o 
   1  12   8        4.94       12.56     18.30 o 
   2  12   8     5131.69     5368.62    139.95 o 
  -3  13   8     4653.17     4559.28    164.91 o 
  -2  13   8     1040.80     1113.81     76.45 o 
  -1  13   8      314.15      308.88     78.92 o 
   0  13   8     4570.59     4838.92    311.17 o 
   1  13   8     6869.83     6790.45    352.00 o 
   2  13   8      803.92      787.32     68.26 o 
  -2  14   8       58.67       89.72     30.31 o 
  -1  14   8    10158.11    10731.65    294.00 o 
   0  14   8        3.50       11.81     67.51 o 
   1  14   8      234.81      221.33     52.84 o 
  -5   0   9    11491.70    11182.85    378.67 o 
  -3   0   9      283.55      416.85     49.99 o 
  -1   0   9    35589.95    37249.88   1239.44 o 
   1   0   9      153.49      136.59     38.38 o 
   3   0   9    34108.16    35520.63   1034.07 o 
  -6   1   9     2023.53     2038.19     89.40 o 
  -5   1   9       65.81       97.58     31.69 o 
  -4   1   9     7315.89     6333.56    436.04 o 
  -3   1   9    11897.67    11973.10    269.89 o 
  -2   1   9     9472.16    10034.87    228.79 o 
  -1   1   9       32.55       60.16     12.25 o 
   0   1   9     9741.61     9166.14    154.15 o 
   1   1   9     7531.73     7357.11    152.23 o 
   2   1   9     6567.60     6282.13    196.62 o 
   3   1   9      386.07      443.95     52.14 o 
   4   1   9     2548.37     2949.71    159.52 o 
  -6   2   9     4107.71     3931.03    133.45 o 
  -5   2   9        1.08       35.27     22.12 o 
  -4   2   9     9797.98    10047.64    325.83 o 
  -3   2   9       46.42       37.05     16.95 o 
  -2   2   9    20588.29    21590.94    448.13 o 
  -1   2   9        0.12       64.09     13.79 o 
   0   2   9    17068.25    16120.70    303.29 o 
   1   2   9       98.74      111.17     22.46 o 
   2   2   9     9615.46     9372.36    234.73 o 
   3   2   9        6.80       33.72     29.52 o 
   4   2   9     6852.43     7293.81    220.98 o 
  -6   3   9     3426.87     3406.18    123.44 o 
  -5   3   9       19.54       33.68     22.10 o 
  -4   3   9     4019.58     4086.31    124.54 o 
  -3   3   9     9261.04     9208.33    218.86 o 
  -2   3   9    10320.76    10724.59    243.14 o 
  -1   3   9      121.35      142.45     26.46 o 
   0   3   9     6400.81     6338.72    137.09 o 
   1   3   9    16275.96    15140.78    276.01 o 
   2   3   9     7373.71     7310.99    159.28 o 
   3   3   9      181.16      203.09     37.41 o 
   4   3   9     1321.39     1559.13     89.41 o 
  -6   4   9       22.56       52.65     27.88 o 
  -5   4   9    21718.49    21591.88    778.90 o 
  -4   4   9       46.92       42.02     57.08 o 
  -3   4   9        1.49        0.53     14.64 o 
  -2   4   9      164.66      217.16     22.56 o 
  -1   4   9    24300.75    24570.11    888.62 o 
   0   4   9       93.94      106.21     19.96 o 
   1   4   9      110.89      132.93     23.02 o 
   2   4   9       56.10       75.05     20.52 o 
   3   4   9    14519.02    14635.29    280.69 o 
   4   4   9        2.92       29.52     35.82 o 
  -6   5   9     2731.50     2743.15    113.69 o 
  -5   5   9       72.68      143.58     33.40 o 
  -4   5   9     5597.79     5650.60    163.93 o 
  -3   5   9     6222.77     6664.58    342.85 o 
  -2   5   9     4350.55     4532.29    204.49 o 
  -1   5   9       52.53       64.32     21.70 o 
   0   5   9     9337.05     8898.75    179.36 o 
   1   5   9    11047.61    10175.60    203.39 o 
   2   5   9     5013.35     4542.40    140.97 o 
   3   5   9       87.85       84.43     28.18 o 
   4   5   9     1431.03     1490.29    123.40 o 
  -6   6   9     2934.17     2826.07    163.16 o 
  -5   6   9       32.68       40.87     24.82 o 
  -4   6   9    13879.40    13923.79    329.20 o 
  -3   6   9        4.27        1.95     13.25 o 
  -2   6   9     7606.40     8036.70    302.90 o 
  -1   6   9       93.15      121.45     26.50 o 
   0   6   9    23808.80    22648.63    390.10 o 
   1   6   9        0.03       19.76     15.89 o 
   2   6   9     5048.35     5103.62    216.50 o 
   3   6   9       33.51       21.72     28.93 o 
   4   6   9     5136.91     5732.64    265.90 o 
  -5   7   9       15.04       48.67     25.50 o 
  -4   7   9     3879.02     3589.51    124.70 o 
  -3   7   9     7575.44     7582.06    197.76 o 
  -2   7   9     3921.25     3492.94    174.58 o 
  -1   7   9       11.26       62.32     21.94 o 
   0   7   9     5672.59     5664.02    129.61 o 
   1   7   9     8266.08     7599.91    757.05 o 
   2   7   9     4121.77     3951.72    177.04 o 
   3   7   9      225.49      208.84     39.94 o 
   4   7   9     1527.31     1611.20     89.63 o 
  -5   8   9    10765.74    10752.83    280.44 o 
  -4   8   9       49.87       48.02     28.83 o 
  -3   8   9      189.18      203.13     32.99 o 
  -2   8   9        9.20       31.00     19.68 o 
  -1   8   9    19437.82    19084.88    422.62 o 
   0   8   9        1.28       -5.40     18.81 o 
   1   8   9      196.07      214.33     38.28 o 
   2   8   9        9.58       26.35     22.25 o 
   3   8   9    15261.47    15858.68    440.87 o 
  -5   9   9        6.98       52.72     44.87 o 
  -4   9   9     2591.78     2495.81    162.77 o 
  -3   9   9     6354.70     6575.88    190.60 o 
  -2   9   9     8679.03     8882.79    239.22 o 
  -1   9   9       33.35       77.29     18.29 o 
   0   9   9     3409.19     3350.23    118.34 o 
   1   9   9     5665.48     5742.21    174.49 o 
   2   9   9     5033.80     4939.64    165.10 o 
   3   9   9      111.81      157.84     38.45 o 
  -4  10   9     5298.25     5225.05    259.21 o 
  -3  10   9       10.92       18.89     22.17 o 
  -2  10   9    11184.44    10778.12    344.82 o 
  -1  10   9       12.42       43.56     41.53 o 
   0  10   9     7354.39     7057.05    184.30 o 
   1  10   9       32.97       25.03     16.21 o 
   2  10   9     5283.50     5495.18    139.72 o 
   3  10   9       38.82       64.53     29.89 o 
  -4  11   9     2773.24     2860.51    187.56 o 
  -3  11   9     6617.03     6556.02    201.40 o 
  -2  11   9     3623.61     3697.04    139.02 o 
  -1  11   9      149.28      160.07     35.13 o 
   0  11   9     3502.80     3534.24    130.00 o 
   1  11   9     5236.47     5055.74    154.77 o 
   2  11   9     2974.95     2959.37     95.32 o 
  -3  12   9        2.79       20.53     23.52 o 
  -2  12   9       69.15       74.60     64.36 o 
  -1  12   9    13188.76    13260.20    337.18 o 
   0  12   9       54.25       69.82     24.78 o 
   1  12   9       46.03       73.24     43.30 o 
   2  12   9       56.64       68.47     23.66 o 
  -3  13   9     3131.15     3089.97    133.88 o 
  -2  13   9     2538.53     2377.75    112.16 o 
  -1  13   9        3.21       37.96     31.59 o 
   0  13   9     3541.43     3696.23    141.43 o 
   1  13   9     4289.96     4252.00    154.76 o 
  -1  14   9       95.94      125.04     49.89 o 
  -6   0  10     1812.63     1726.46    117.50 o 
  -4   0  10    13954.62    14440.93    462.91 o 
  -2   0  10     3535.65     3719.61    155.48 o 
   0   0  10    27279.04    25937.70    750.26 o 
   2   0  10     2120.21     2007.12    126.55 o 
   4   0  10    11813.31    13337.78    492.04 o 
  -6   1  10     4794.50     4777.92    153.42 o 
  -5   1  10      623.80      586.61     50.27 o 
  -4   1  10     1238.18     1238.59     94.67 o 
  -3   1  10    12720.33    12729.24    288.25 o 
  -2   1  10    12742.84    13340.35    296.15 o 
  -1   1  10     2210.26     2163.87     72.25 o 
   0   1  10     2516.65     2296.77     71.06 o 
   1   1  10     5003.23     4479.95    137.18 o 
   2   1  10     7133.22     6804.20    190.93 o 
   3   1  10      992.28     1141.12     78.05 o 
   4   1  10      930.70      936.28     82.58 o 
  -6   2  10       11.81       20.98     21.54 o 
  -5   2  10    19370.61    19070.59    423.80 o 
  -4   2  10       76.60       87.41     23.38 o 
  -3   2  10     2233.58     2360.00     84.60 o 
  -2   2  10        0.66       18.73     12.50 o 
  -1   2  10    25121.97    25908.70    436.07 o 
   0   2  10        0.10       -2.89     18.59 o 
   1   2  10     1961.65     1842.58     80.40 o 
   2   2  10       12.86       34.67     21.44 o 
   3   2  10    11830.02    11521.47    401.01 o 
   4   2  10       18.71       37.40     28.15 o 
  -6   3  10     4176.97     3954.43    164.14 o 
  -5   3  10     1031.40     1127.23     63.87 o 
  -4   3  10     1000.37     1005.01     58.55 o 
  -3   3  10     6207.66     6376.05    167.11 o 
  -2   3  10    12563.52    13164.75    240.60 o 
  -1   3  10     2247.57     2142.83     68.75 o 
   0   3  10     1169.46     1078.91     48.77 o 
   1   3  10     7026.06     6771.89    291.72 o 
   2   3  10    12493.20    12089.45    292.87 o 
   3   3  10      747.99      603.15     59.95 o 
   4   3  10      485.37      573.72     93.29 o 
  -6   4  10     1993.00     2142.27     96.72 o 
  -5   4  10       10.04       15.17     21.38 o 
  -4   4  10    15815.40    16077.88    488.99 o 
  -3   4  10       18.48       38.01     17.35 o 
  -2   4  10     4413.67     4596.77    137.85 o 
  -1   4  10       15.82       16.31     20.24 o 
   0   4  10    20648.88    19883.67    351.08 o 
   1   4  10       25.87       22.31     23.31 o 
   2   4  10     4464.34     4195.74    113.28 o 
   3   4  10       10.48       12.09     42.02 o 
   4   4  10     4874.48     5581.29    269.05 o 
  -5   5  10      636.01      670.94     83.84 o 
  -4   5  10     1475.10     1549.83     73.07 o 
  -3   5  10     8945.87     9282.84    215.35 o 
  -2   5  10     4926.24     5214.45    152.17 o 
  -1   5  10     1297.58     1378.51     69.59 o 
   0   5  10     2946.41     2867.63     85.19 o 
   1   5  10     8092.03     7332.09    162.16 o 
   2   5  10     8136.03     7393.41    167.40 o 
   3   5  10     1063.84     1092.52    106.08 o 
   4   5  10      575.74      690.62     99.79 o 
  -5   6  10    13849.43    13436.35    332.17 o 
  -4   6  10       17.30       22.20     23.64 o 
  -3   6  10     2427.73     2556.29    203.61 o 
  -2   6  10        2.69       31.81     20.47 o 
  -1   6  10    14801.82    15002.83    346.95 o 
   0   6  10       71.50      126.55     23.35 o 
   1   6  10     2144.61     1978.47     70.92 o 
   2   6  10       15.15       12.99     23.06 o 
   3   6  10     9693.23     9798.68    263.97 o 
  -5   7  10      444.90      417.78     51.92 o 
  -4   7  10     1649.27     1634.75    125.96 o 
  -3   7  10     7655.23     7986.85    216.00 o 
  -2   7  10     8408.50     8520.63    222.11 o 
  -1   7  10      676.40      731.73     57.57 o 
   0   7  10     3002.84     2744.45     83.22 o 
   1   7  10     4790.11     4149.87    259.40 o 
   2   7  10     7045.00     6575.91    353.58 o 
   3   7  10      506.99      605.11     62.57 o 
  -5   8  10       65.61       44.68     40.74 o 
  -4   8  10     7699.97     8229.83    342.46 o 
  -3   8  10       13.70       20.04     19.73 o 
  -2   8  10     3405.82     3515.82    122.97 o 
  -1   8  10       61.33      144.62     31.41 o 
   0   8  10    11223.99    10589.33    267.51 o 
   1   8  10        1.15      -11.40     19.13 o 
   2   8  10     2439.18     2369.83    105.80 o 
   3   8  10        4.08       39.62     46.45 o 
  -4   9  10      538.45      752.82    105.49 o 
  -3   9  10     5761.96     5392.38    197.41 o 
  -2   9  10     9290.46     9148.82    253.20 o 
  -1   9  10     1254.43     1329.47    110.51 o 
   0   9  10      792.85      770.04     60.46 o 
   1   9  10     3856.77     3651.50    132.36 o 
   2   9  10     5840.16     5708.54    183.45 o 
   3   9  10      998.21     1065.78    113.56 o 
  -4  10  10       70.36      118.09     56.49 o 
  -3  10  10     1167.27     1040.54     70.39 o 
  -2  10  10      106.88      119.20     29.60 o 
  -1  10  10    15420.55    14841.75    362.11 o 
   0  10  10      148.54      136.90     53.14 o 
   1  10  10      673.14      727.09    131.02 o 
   2  10  10       31.57       58.05     19.39 o 
  -3  11  10     4321.63     4589.83    163.03 o 
  -2  11  10     5668.84     5742.79    186.44 o 
  -1  11  10     1324.51     1327.99    103.33 o 
   0  11  10      806.39      775.30     80.89 o 
   1  11  10     2515.65     2561.34     86.48 o 
   2  11  10     4480.96     4450.15    124.94 o 
  -3  12  10       14.69        0.89     22.17 o 
  -2  12  10     1533.26     1608.46    108.74 o 
  -1  12  10       88.57      101.37     27.16 o 
   0  12  10    11693.44    11898.68    312.22 o 
   1  12  10       30.42       15.33     28.93 o 
  -2  13  10     2397.25     2632.06    120.13 o 
  -1  13  10      620.99      665.77    146.23 o 
   0  13  10      831.52      893.22     72.89 o 
  -5   0  11     7862.04     7574.04    291.09 o 
  -3   0  11     8215.59     8468.57    298.77 o 
  -1   0  11    18843.13    19561.67    420.97 o 
   1   0  11     6327.53     6057.19    247.40 o 
   3   0  11     5772.13     5700.75    260.39 o 
  -6   1  11     5503.48     5539.33    172.01 o 
  -5   1  11     1263.83     1213.10     68.10 o 
  -4   1  11      208.50      245.45     46.65 o 
  -3   1  11     8522.16     8607.90    214.59 o 
  -2   1  11    12978.84    13482.01    249.22 o 
  -1   1  11     5057.93     4992.10    119.84 o 
   0   1  11      290.01      316.06     39.87 o 
   1   1  11     4984.82     4618.69    145.43 o 
   2   1  11     8518.40     8091.26    221.14 o 
   3   1  11     2068.55     2143.87    147.91 o 
   4   1  11      112.51      137.03     61.11 o 
  -5   2  11      104.61       99.08     30.70 o 
  -4   2  11    12937.25    13014.03    304.91 o 
  -3   2  11        3.59       42.67     19.35 o 
  -2   2  11      596.55      706.25     94.08 o 
  -1   2  11        1.03       22.85     16.08 o 
   0   2  11    16507.08    14968.52    512.78 o 
   1   2  11        0.72        0.96     19.81 o 
   2   2  11      250.22      372.55     47.49 o 
   3   2  11        0.67      -20.14     20.14 o 
  -5   3  11     2916.31     2745.05    105.41 o 
  -4   3  11      327.64      346.24     40.21 o 
  -3   3  11     6728.09     6806.90    199.67 o 
  -2   3  11    10305.34    10913.86    264.50 o 
  -1   3  11     4709.20     4753.30    118.83 o 
   0   3  11       78.11       87.70     21.14 o 
   1   3  11     4894.24     4177.65    135.75 o 
   2   3  11    11568.73    11216.25    539.08 o 
   3   3  11     1853.05     1909.48     95.31 o 
  -5   4  11    13502.07    13697.29    328.16 o 
  -4   4  11        6.29       35.99     21.32 o 
  -3   4  11     5320.39     5517.13    239.13 o 
  -2   4  11       33.31       57.18     22.88 o 
  -1   4  11    17013.85    17614.07    321.26 o 
   0   4  11       14.30       21.92     16.49 o 
   1   4  11     7754.50     7331.95    164.71 o 
   2   4  11        3.53        2.32     21.78 o 
   3   4  11     5148.96     5049.89    169.16 o 
  -5   5  11     1796.30     1834.01     86.22 o 
  -4   5  11      236.65      268.56     38.25 o 
  -3   5  11     8688.36     8833.03    230.10 o 
  -2   5  11     7749.14     8238.15    253.10 o 
  -1   5  11     2984.16     2955.19    113.55 o 
   0   5  11       49.31       81.20     21.97 o 
   1   5  11     6382.03     6059.83    145.26 o 
   2   5  11     9069.06     8622.14    231.26 o 
   3   5  11     1517.45     1348.18    112.97 o 
  -5   6  11       54.14       68.38     26.60 o 
  -4   6  11    13704.82    13990.61    497.16 o 
  -3   6  11        8.89       12.44     26.18 o 
  -2   6  11      313.97      336.07     43.38 o 
  -1   6  11       17.12       31.62     29.16 o 
   0   6  11    18894.60    18263.27    333.54 o 
   1   6  11       22.47       68.62     26.78 o 
   2   6  11       84.00       77.10     42.02 o 
   3   6  11        5.97       46.84     35.82 o 
  -5   7  11     1747.59     1733.94    133.24 o 
  -4   7  11      161.44      180.28     56.09 o 
  -3   7  11     7697.74     8168.46    221.35 o 
  -2   7  11     8447.15     8497.21    227.96 o 
  -1   7  11     4108.62     3960.33    108.65 o 
   0   7  11      181.30      220.47     29.76 o 
   1   7  11     5675.41     5146.65    164.09 o 
   2   7  11     6085.18     6095.47    190.06 o 
   3   7  11     1785.04     1807.75    132.85 o 
  -4   8  11       46.46      125.17     51.57 o 
  -3   8  11     3814.00     3615.30    209.41 o 
  -2   8  11       26.98      111.95     41.13 o 
  -1   8  11    15651.31    16084.74    449.93 o 
   0   8  11       53.34       60.90     33.26 o 
   1   8  11     4046.98     3762.93    186.48 o 
   2   8  11        3.29       62.62     29.82 o 
  -4   9  11      215.29      236.77     63.37 o 
  -3   9  11     3295.58     3605.74    133.73 o 
  -2   9  11    10310.00    10021.83    421.58 o 
  -1   9  11     4124.91     3835.11    134.58 o 
   0   9  11       77.01      157.44     33.29 o 
   1   9  11     1698.31     1755.89    201.74 o 
   2   9  11     7173.78     6993.41    213.70 o 
  -3  10  11       66.73       63.04     25.38 o 
  -2  10  11      526.34      517.40     55.29 o 
  -1  10  11       53.14       61.50     24.36 o 
   0  10  11     9758.27     9576.95    367.65 o 
   1  10  11       14.93       49.73     25.84 o 
   2  10  11      161.61      162.18     38.77 o 
  -3  11  11     4890.03     4999.53    175.90 o 
  -2  11  11     4906.13     4832.60    168.29 o 
  -1  11  11     2187.12     2033.99     97.94 o 
   0  11  11       75.37      118.26     30.67 o 
   1  11  11     3122.08     3073.56     98.13 o 
  -2  12  11       32.85       70.26     42.22 o 
  -1  12  11     5798.50     5781.67    188.86 o 
   0  12  11       52.92       71.75     26.01 o 
  -4   0  12     7920.21     7507.32    285.78 o 
  -2   0  12      261.52      293.06     37.36 o 
   0   0  12    15489.47    15387.81    499.91 o 
   2   0  12      189.07      239.52     59.64 o 
  -5   1  12     2615.07     2518.79    102.59 o 
  -4   1  12       26.48       74.38     24.57 o 
  -3   1  12     4685.35     4728.85    204.88 o 
  -2   1  12    11149.98    11656.86    281.12 o 
  -1   1  12     6983.59     7073.14    279.77 o 
   0   1  12       99.72      118.71     29.64 o 
   1   1  12     4459.70     4114.66    140.00 o 
   2   1  12     4938.03     4621.38    156.35 o 
   3   1  12     3141.14     3140.39    131.44 o 
  -5   2  12     4275.96     4261.20    141.83 o 
  -4   2  12        0.81      -20.27     20.27 o 
  -3   2  12     8127.07     8555.76    311.36 o 
  -2   2  12       39.89       42.58     22.92 o 
  -1   2  12    11061.54    11027.83    222.74 o 
   0   2  12        1.07       12.56     37.00 o 
   1   2  12    10740.48    10676.24    319.43 o 
   2   2  12       70.50       50.13     25.53 o 
   3   2  12     3769.72     3682.43    144.04 o 
  -5   3  12     3615.42     3635.80    128.12 o 
  -4   3  12       88.90       50.11     25.00 o 
  -3   3  12     2835.37     2932.05    110.64 o 
  -2   3  12     8840.42     9433.40    250.74 o 
  -1   3  12     6517.35     6216.95    166.97 o 
   0   3  12       79.20      142.57     30.20 o 
   1   3  12     3173.95     2945.29    112.96 o 
   2   3  12     8463.97     7810.27    316.68 o 
   3   3  12     3263.66     2949.21    136.20 o 
  -5   4  12       22.56       15.07     21.82 o 
  -4   4  12    16894.75    17703.14    592.81 o 
  -3   4  12       35.40       48.66     23.10 o 
  -2   4  12       31.95       45.65     26.12 o 
  -1   4  12       81.65      117.14     49.41 o 
   0   4  12    11562.76    11188.96    227.20 o 
   1   4  12       54.19       68.93     35.03 o 
   2   4  12      273.09      297.32     45.18 o 
   3   4  12        4.70       46.25     36.02 o 
  -5   5  12     3207.39     2974.67    177.33 o 
  -4   5  12      130.34      195.63     54.71 o 
  -3   5  12     3796.49     4176.97    164.34 o 
  -2   5  12     6970.89     7329.63    337.34 o 
  -1   5  12     3393.97     3267.56     98.87 o 
   0   5  12       63.64       83.80     21.55 o 
   1   5  12     4573.36     4300.96    118.82 o 
   2   5  12     6882.18     6558.68    195.90 o 
   3   5  12     2481.53     2781.79    171.43 o 
  -4   6  12       46.60      102.09     29.22 o 
  -3   6  12    11078.58    11413.72    287.85 o 
  -2   6  12        1.49       29.87     23.18 o 
  -1   6  12     4560.64     4677.45    124.09 o 
   0   6  12       48.12       79.56     21.84 o 
   1   6  12    13507.69    12653.76    254.87 o 
   2   6  12        0.04       54.71     35.03 o 
  -4   7  12        2.59       91.32     42.91 o 
  -3   7  12     2477.16     2789.39    242.28 o 
  -2   7  12     7680.57     7925.47    409.67 o 
  -1   7  12     2765.45     2940.32     93.52 o 
   0   7  12       47.96       71.80     21.78 o 
   1   7  12     2867.47     2589.35    140.13 o 
   2   7  12     5342.63     5071.09    171.26 o 
  -4   8  12     8268.24     8438.45    365.49 o 
  -3   8  12        7.47      -10.43     40.94 o 
  -2   8  12      229.06      294.62     80.40 o 
  -1   8  12       28.29       72.89     22.26 o 
   0   8  12    10030.55     9576.15    257.57 o 
   1   8  12        6.39       38.52     64.16 o 
   2   8  12      238.52      295.92     45.83 o 
  -3   9  12     1815.11     1859.14     92.59 o 
  -2   9  12     5656.60     6227.63    314.31 o 
  -1   9  12     6656.84     6517.17    196.62 o 
   0   9  12       40.60       64.02     46.65 o 
   1   9  12     1990.16     1941.09     96.11 o 
  -3  10  12     4554.32     4599.31    164.28 o 
  -2  10  12        5.53       16.86     22.73 o 
  -1  10  12     6703.99     6614.37    317.86 o 
   0  10  12        3.86       51.83     26.06 o 
   1  10  12     5234.14     5449.80    181.05 o 
  -2  11  12     6337.82     6167.30    242.38 o 
  -1  11  12     2557.25     2538.24    166.80 o 
   0  11  12      109.51      194.59    103.62 o 
  -5   0  13     1411.93     1525.71    112.78 o 
  -3   0  13    11551.65    12567.84    429.65 o 
  -1   0  13     1505.90     1412.94    108.45 o 
   1   0  13    15567.73    14919.58    504.24 o 
  -5   1  13     4657.81     4766.30    156.22 o 
  -4   1  13      757.85      858.95     70.26 o 
  -3   1  13      951.40      957.11     91.32 o 
  -2   1  13    10098.72    10192.23    259.61 o 
  -1   1  13     6659.76     6749.36    193.65 o 
   0   1  13     1277.03     1207.86     74.13 o 
   1   1  13     1170.05     1079.62     75.64 o 
   2   1  13     2988.55     2816.47    119.75 o 
  -5   2  13        4.23        5.13     23.43 o 
  -4   2  13    13361.09    13741.63    395.89 o 
  -3   2  13       37.09       36.45     24.13 o 
  -2   2  13     2281.15     2252.38     81.50 o 
  -1   2  13        2.15       13.97     25.19 o 
   0   2  13    12899.63    12202.90    300.47 o 
   1   2  13        4.61       37.11     25.53 o 
   2   2  13     1353.57     1326.63     83.55 o 
  -5   3  13     3714.73     3712.75    134.16 o 
  -4   3  13      976.81     1143.50    110.61 o 
  -3   3  13      795.68     1001.00     91.52 o 
  -2   3  13     5430.74     5758.28    217.28 o 
  -1   3  13     6323.31     6122.16    152.72 o 
   0   3  13     1305.35     1251.71     72.03 o 
   1   3  13      701.14      717.64     73.31 o 
   2   3  13     3600.27     3284.05    130.32 o 
  -4   4  13       10.07       77.94     41.72 o 
  -3   4  13    14691.50    15844.83    374.91 o 
  -2   4  13       34.56       46.96     27.96 o 
  -1   4  13     1696.17     1706.57     70.94 o 
   0   4  13        7.47        9.80     21.55 o 
   1   4  13    12852.67    12255.30    306.17 o 
   2   4  13       22.15       28.50     25.65 o 
  -4   5  13      619.06      595.29     68.79 o 
  -3   5  13     1029.81     1179.70    112.48 o 
  -2   5  13     7746.50     7706.81    286.07 o 
  -1   5  13     2837.20     2764.50     92.39 o 
   0   5  13      695.15      716.64     51.28 o 
   1   5  13     1306.04     1232.71     75.94 o 
   2   5  13     4468.34     4564.54    220.63 o 
  -4   6  13     9287.99    10224.02    274.05 o 
  -3   6  13        4.16       61.48     26.54 o 
  -2   6  13     2409.85     2590.37    170.34 o 
  -1   6  13       16.12       47.21     21.18 o 
   0   6  13     7272.29     7426.69    174.14 o 
   1   6  13       42.01       43.12     25.07 o 
   2   6  13     1401.92     1413.13    113.76 o 
  -4   7  13      473.66      503.26     91.72 o 
  -3   7  13     1377.03     1555.57     88.22 o 
  -2   7  13     6344.32     6531.53    250.64 o 
  -1   7  13     5121.18     5254.57    138.26 o 
   0   7  13      480.39      547.75     46.15 o 
   1   7  13     1414.05     1456.62     82.48 o 
  -3   8  13     7215.20     7831.08    359.38 o 
  -2   8  13        5.20        0.13     25.16 o 
  -1   8  13     1362.69     1391.26     64.86 o 
   0   8  13       28.81       63.80     28.05 o 
   1   8  13     7831.41     8058.39    353.19 o 
  -2   9  13     4812.46     5078.82    279.48 o 
  -1   9  13     4821.22     4765.83    211.58 o 
   0   9  13      814.10      933.30     89.16 o 
  -1  10  13       36.32       79.12     50.78 o 
  -4   0  14     5848.73     6262.47    265.70 o 
  -2   0  14     5853.95     5569.87    246.81 o 
   0   0  14     9994.03     9801.40    369.42 o 
   2   0  14     3049.62     3085.47    183.04 o 
  -4   1  14     1267.17     1135.03    107.85 o 
  -3   1  14      128.02      193.86     54.91 o 
  -2   1  14     5110.26     5524.99    228.90 o 
  -1   1  14     6545.02     6372.19    223.39 o 
   0   1  14     3259.47     3358.72    129.76 o 
   1   1  14       74.14       70.77     42.91 o 
   2   1  14     2231.18     2056.64    138.95 o 
  -4   2  14       97.42       87.19     42.91 o 
  -3   2  14    13162.42    14054.33    343.72 o 
  -2   2  14        0.23       16.40     24.10 o 
  -1   2  14      116.68      112.38     31.73 o 
   0   2  14        2.61       29.79     25.80 o 
   1   2  14    10575.78    10104.34    808.22 o 
   2   2  14        1.08       31.19     25.65 o 
  -4   3  14     2422.39     2503.83    134.72 o 
  -3   3  14      300.37      322.65     45.81 o 
  -2   3  14     4236.41     4212.91    187.67 o 
  -1   3  14     4699.88     4821.26    159.97 o 
   0   3  14     2762.14     2644.08    112.78 o 
   1   3  14       27.41       64.94     27.94 o 
  -4   4  14     9431.98    10105.04    273.24 o 
  -3   4  14        3.52       54.01     27.48 o 
  -2   4  14     4594.11     4848.06    133.81 o 
  -1   4  14       18.63       25.01     24.64 o 
   0   4  14     8924.09     8529.43    235.96 o 
   1   4  14       13.87       33.91     42.71 o 
  -3   5  14      205.71      236.46     43.85 o 
  -2   5  14     5443.16     5580.24    148.31 o 
  -1   5  14     3958.77     4050.12    144.61 o 
   0   5  14     2037.01     2211.22    122.12 o 
   1   5  14        5.23       68.13     27.10 o 
  -3   6  14    12639.54    13628.75    345.87 o 
  -2   6  14        0.19       28.43     21.25 o 
  -1   6  14       87.14      124.48     27.27 o 
   0   6  14        8.59       29.01     24.14 o 
   1   6  14    10567.94     9643.36    366.27 o 
  -3   7  14       85.05      160.36     36.41 o 
  -2   7  14     4833.50     4946.21    172.79 o 
  -1   7  14     4420.82     4658.14    131.85 o 
   0   7  14     2784.95     2595.48    114.14 o 
  -2   8  14     3023.76     3072.67    103.74 o 
  -1   8  14       16.95       35.72     21.53 o 
  -3   0  15     7479.32     7596.48    312.74 o 
  -1   0  15      210.33      229.88     61.01 o 
   1   0  15     8377.74     7954.29    332.81 o 
  -3   1  15        7.15       70.79     27.74 o 
  -2   1  15     2018.22     1936.17    200.36 o 
  -1   1  15     5948.98     5991.82    189.17 o 
   0   1  15     4774.66     4559.68    256.94 o 
   1   1  15      139.97      187.39     38.34 o 
  -3   2  15        1.33       13.93     38.67 o 
  -2   2  15     4988.54     5035.53    168.74 o 
  -1   2  15       25.62       38.22     25.75 o 
   0   2  15     5708.15     5557.74    182.93 o 
   1   2  15        0.17       28.81     74.00 o 
  -3   3  15      134.90      151.00     37.98 o 
  -2   3  15     1526.23     1587.29     85.73 o 
  -1   3  15     4631.43     4634.94    161.09 o 
   0   3  15     4212.27     4095.20    150.77 o 
  -3   4  15    14382.64    15509.04    383.92 o 
  -2   4  15       45.30       78.77     30.40 o 
  -1   4  15       80.78       98.38     32.49 o 
   0   4  15       41.25       29.64     24.96 o 
  -2   5  15     1775.62     1828.76     79.84 o 
  -1   5  15     4070.30     4462.24    156.98 o 
   0   5  15     2408.12     2460.14    110.71 o 
  -1   6  15        0.04       23.92     23.78 o 
  -2   0  16     5503.70     6142.21    280.86 o 
  -2   1  16      371.31      331.77     84.83 o 
  -1   1  16     5543.55     5416.90    184.81 o 
                                                 
